# Supplementary material for: Identification of potential molecular mimicry in pathogen-host interactions
Source: PeerJ. 2023 Nov 7;11:e16339. doi: 10.7717/peerj.16339 (PMC10637249; doi:10.7717/peerj.16339)
Supplement: Supplemental Information 1 [file peerj-11-16339-s001.xlsx]

## Sheet: TableS1_All_GO_term_enrichment_
GOterm	description	fold_enrichment	pvalue	fdr	#human_prots	#species	pathogen_species
GO:0010468	regulation of gene expression	1.71	7.2e-43	9.4e-40	592	28	Nocardia_brasiliensis,Enterococcus_faecium,Shigella_dysenteriae,Paracoccidioides_lutzii,Fonsecaea_pedrosoi,Pseudomonas_aeruginosa,Madurella_mycetomatis,Mycobacterium_leprae,Salmonella_typhimurium,Leishmania_infantum,Trypanosoma_brucei,Wuchereria_bancrofti,Plasmodium_falciparum,Staphylococcus_aureus,Trichuris_trichiura,Dracunculus_medinensis,Klebsiella_pneumoniae,Trypanosoma_cruzi,Ajellomyces_caps…
GO:0032502	developmental process	1.41	2.51e-19	7.55e-17	569	28	Nocardia_brasiliensis,Shigella_dysenteriae,Enterococcus_faecium,Paracoccidioides_lutzii,Fonsecaea_pedrosoi,Pseudomonas_aeruginosa,Madurella_mycetomatis,Mycobacterium_leprae,Salmonella_typhimurium,Leishmania_infantum,Trypanosoma_brucei,Wuchereria_bancrofti,Plasmodium_falciparum,Staphylococcus_aureus,Trichuris_trichiura,Dracunculus_medinensis,Klebsiella_pneumoniae,Trypanosoma_cruzi,Ajellomyces_caps…
GO:0048869	cellular developmental process	1.56	6.47e-19	1.88e-16	394	28	Nocardia_brasiliensis,Shigella_dysenteriae,Enterococcus_faecium,Paracoccidioides_lutzii,Fonsecaea_pedrosoi,Pseudomonas_aeruginosa,Madurella_mycetomatis,Mycobacterium_leprae,Salmonella_typhimurium,Leishmania_infantum,Trypanosoma_brucei,Wuchereria_bancrofti,Plasmodium_falciparum,Staphylococcus_aureus,Trichuris_trichiura,Dracunculus_medinensis,Klebsiella_pneumoniae,Trypanosoma_cruzi,Ajellomyces_caps…
GO:0050789	regulation of biological process	1.17	4.96e-14	1.02e-11	985	28	Nocardia_brasiliensis,Enterococcus_faecium,Shigella_dysenteriae,Paracoccidioides_lutzii,Fonsecaea_pedrosoi,Pseudomonas_aeruginosa,Madurella_mycetomatis,Mycobacterium_leprae,Salmonella_typhimurium,Leishmania_infantum,Trypanosoma_brucei,Wuchereria_bancrofti,Plasmodium_falciparum,Staphylococcus_aureus,Trichuris_trichiura,Dracunculus_medinensis,Klebsiella_pneumoniae,Trypanosoma_cruzi,Ajellomyces_caps…
GO:0050794	regulation of cellular process	1.2	1.12e-16	2.87e-14	957	28	Nocardia_brasiliensis,Enterococcus_faecium,Shigella_dysenteriae,Paracoccidioides_lutzii,Fonsecaea_pedrosoi,Pseudomonas_aeruginosa,Madurella_mycetomatis,Mycobacterium_leprae,Salmonella_typhimurium,Leishmania_infantum,Trypanosoma_brucei,Wuchereria_bancrofti,Plasmodium_falciparum,Staphylococcus_aureus,Trichuris_trichiura,Dracunculus_medinensis,Klebsiella_pneumoniae,Trypanosoma_cruzi,Ajellomyces_caps…
GO:0065007	biological regulation	1.14	4.83e-11	7.72e-09	1017	28	Nocardia_brasiliensis,Enterococcus_faecium,Shigella_dysenteriae,Paracoccidioides_lutzii,Fonsecaea_pedrosoi,Pseudomonas_aeruginosa,Madurella_mycetomatis,Mycobacterium_leprae,Salmonella_typhimurium,Leishmania_infantum,Trypanosoma_brucei,Wuchereria_bancrofti,Plasmodium_falciparum,Staphylococcus_aureus,Trichuris_trichiura,Dracunculus_medinensis,Klebsiella_pneumoniae,Trypanosoma_cruzi,Ajellomyces_caps…
GO:0060255	regulation of macromolecule metabolic process	1.54	4.05e-37	3.34e-34	683	28	Nocardia_brasiliensis,Enterococcus_faecium,Shigella_dysenteriae,Paracoccidioides_lutzii,Fonsecaea_pedrosoi,Pseudomonas_aeruginosa,Madurella_mycetomatis,Mycobacterium_leprae,Salmonella_typhimurium,Leishmania_infantum,Trypanosoma_brucei,Wuchereria_bancrofti,Plasmodium_falciparum,Staphylococcus_aureus,Trichuris_trichiura,Dracunculus_medinensis,Klebsiella_pneumoniae,Trypanosoma_cruzi,Ajellomyces_caps…
GO:0019222	regulation of metabolic process	1.45	9.03e-31	4.42e-28	702	28	Nocardia_brasiliensis,Enterococcus_faecium,Shigella_dysenteriae,Paracoccidioides_lutzii,Fonsecaea_pedrosoi,Pseudomonas_aeruginosa,Madurella_mycetomatis,Mycobacterium_leprae,Salmonella_typhimurium,Leishmania_infantum,Trypanosoma_brucei,Wuchereria_bancrofti,Plasmodium_falciparum,Staphylococcus_aureus,Trichuris_trichiura,Dracunculus_medinensis,Klebsiella_pneumoniae,Trypanosoma_cruzi,Ajellomyces_caps…
GO:0030154	cell differentiation	1.56	5.4e-19	1.59e-16	392	28	Nocardia_brasiliensis,Shigella_dysenteriae,Enterococcus_faecium,Paracoccidioides_lutzii,Fonsecaea_pedrosoi,Pseudomonas_aeruginosa,Madurella_mycetomatis,Mycobacterium_leprae,Salmonella_typhimurium,Leishmania_infantum,Trypanosoma_brucei,Wuchereria_bancrofti,Plasmodium_falciparum,Staphylococcus_aureus,Trichuris_trichiura,Dracunculus_medinensis,Klebsiella_pneumoniae,Trypanosoma_cruzi,Ajellomyces_caps…
GO:0009987	cellular process	1.06	0.000104	0.00617	1137	28	Nocardia_brasiliensis,Shigella_dysenteriae,Enterococcus_faecium,Paracoccidioides_lutzii,Fonsecaea_pedrosoi,Pseudomonas_aeruginosa,Madurella_mycetomatis,Mycobacterium_leprae,Salmonella_typhimurium,Leishmania_infantum,Trypanosoma_brucei,Wuchereria_bancrofti,Plasmodium_falciparum,Staphylococcus_aureus,Trichuris_trichiura,Dracunculus_medinensis,Klebsiella_pneumoniae,Trypanosoma_cruzi,Ajellomyces_caps…
GO:0032501	multicellular organismal process	1.25	4.32e-10	6.71e-08	587	27	Nocardia_brasiliensis,Shigella_dysenteriae,Paracoccidioides_lutzii,Fonsecaea_pedrosoi,Pseudomonas_aeruginosa,Madurella_mycetomatis,Mycobacterium_leprae,Salmonella_typhimurium,Leishmania_infantum,Trypanosoma_brucei,Wuchereria_bancrofti,Plasmodium_falciparum,Staphylococcus_aureus,Trichuris_trichiura,Dracunculus_medinensis,Klebsiella_pneumoniae,Trypanosoma_cruzi,Ajellomyces_capsulatus,Brugia_malayi,…
GO:0006357	regulation of transcription by RNA polymerase II	2.22	1.49e-51	7.76e-48	413	27	Nocardia_brasiliensis,Enterococcus_faecium,Shigella_dysenteriae,Paracoccidioides_lutzii,Fonsecaea_pedrosoi,Pseudomonas_aeruginosa,Madurella_mycetomatis,Mycobacterium_leprae,Salmonella_typhimurium,Leishmania_infantum,Trypanosoma_brucei,Wuchereria_bancrofti,Plasmodium_falciparum,Trichuris_trichiura,Dracunculus_medinensis,Klebsiella_pneumoniae,Trypanosoma_cruzi,Ajellomyces_capsulatus,Brugia_malayi,M…
GO:0048518	positive regulation of biological process	1.34	3.13e-16	7.43e-14	603	27	Nocardia_brasiliensis,Enterococcus_faecium,Shigella_dysenteriae,Paracoccidioides_lutzii,Fonsecaea_pedrosoi,Pseudomonas_aeruginosa,Madurella_mycetomatis,Mycobacterium_leprae,Salmonella_typhimurium,Leishmania_infantum,Trypanosoma_brucei,Wuchereria_bancrofti,Plasmodium_falciparum,Staphylococcus_aureus,Trichuris_trichiura,Dracunculus_medinensis,Klebsiella_pneumoniae,Trypanosoma_cruzi,Ajellomyces_caps…
GO:0044238	primary metabolic process	1.12	0.00114	0.044	580	27	Nocardia_brasiliensis,Shigella_dysenteriae,Enterococcus_faecium,Paracoccidioides_lutzii,Fonsecaea_pedrosoi,Pseudomonas_aeruginosa,Madurella_mycetomatis,Mycobacterium_leprae,Salmonella_typhimurium,Leishmania_infantum,Trypanosoma_brucei,Wuchereria_bancrofti,Plasmodium_falciparum,Staphylococcus_aureus,Trichuris_trichiura,Dracunculus_medinensis,Klebsiella_pneumoniae,Trypanosoma_cruzi,Ajellomyces_caps…
GO:0006807	nitrogen compound metabolic process	1.17	1.54e-05	0.00118	562	27	Nocardia_brasiliensis,Shigella_dysenteriae,Enterococcus_faecium,Paracoccidioides_lutzii,Fonsecaea_pedrosoi,Pseudomonas_aeruginosa,Madurella_mycetomatis,Mycobacterium_leprae,Salmonella_typhimurium,Leishmania_infantum,Trypanosoma_brucei,Wuchereria_bancrofti,Plasmodium_falciparum,Staphylococcus_aureus,Trichuris_trichiura,Dracunculus_medinensis,Klebsiella_pneumoniae,Trypanosoma_cruzi,Ajellomyces_caps…
GO:0043170	macromolecule metabolic process	1.31	1.59e-12	2.81e-10	555	27	Nocardia_brasiliensis,Shigella_dysenteriae,Enterococcus_faecium,Paracoccidioides_lutzii,Fonsecaea_pedrosoi,Pseudomonas_aeruginosa,Madurella_mycetomatis,Mycobacterium_leprae,Salmonella_typhimurium,Leishmania_infantum,Trypanosoma_brucei,Wuchereria_bancrofti,Plasmodium_falciparum,Staphylococcus_aureus,Trichuris_trichiura,Dracunculus_medinensis,Klebsiella_pneumoniae,Trypanosoma_cruzi,Ajellomyces_caps…
GO:0048519	negative regulation of biological process	1.4	3.71e-17	9.86e-15	530	27	Nocardia_brasiliensis,Enterococcus_faecium,Shigella_dysenteriae,Paracoccidioides_lutzii,Fonsecaea_pedrosoi,Pseudomonas_aeruginosa,Madurella_mycetomatis,Mycobacterium_leprae,Salmonella_typhimurium,Leishmania_infantum,Trypanosoma_brucei,Wuchereria_bancrofti,Plasmodium_falciparum,Staphylococcus_aureus,Trichuris_trichiura,Dracunculus_medinensis,Klebsiella_pneumoniae,Trypanosoma_cruzi,Ajellomyces_caps…
GO:0019219	regulation of nucleobase-containing compound metabolic process	1.94	1.18e-56	9.22e-53	564	27	Nocardia_brasiliensis,Enterococcus_faecium,Shigella_dysenteriae,Paracoccidioides_lutzii,Fonsecaea_pedrosoi,Pseudomonas_aeruginosa,Madurella_mycetomatis,Mycobacterium_leprae,Salmonella_typhimurium,Leishmania_infantum,Trypanosoma_brucei,Wuchereria_bancrofti,Plasmodium_falciparum,Trichuris_trichiura,Dracunculus_medinensis,Klebsiella_pneumoniae,Trypanosoma_cruzi,Ajellomyces_capsulatus,Brugia_malayi,M…
GO:0006355	regulation of DNA-templated transcription	1.97	1.46e-48	3.27e-45	486	27	Nocardia_brasiliensis,Enterococcus_faecium,Shigella_dysenteriae,Paracoccidioides_lutzii,Fonsecaea_pedrosoi,Pseudomonas_aeruginosa,Madurella_mycetomatis,Mycobacterium_leprae,Salmonella_typhimurium,Leishmania_infantum,Trypanosoma_brucei,Wuchereria_bancrofti,Plasmodium_falciparum,Trichuris_trichiura,Dracunculus_medinensis,Klebsiella_pneumoniae,Trypanosoma_cruzi,Ajellomyces_capsulatus,Brugia_malayi,M…
GO:0048522	positive regulation of cellular process	1.4	1.36e-18	3.8e-16	566	27	Nocardia_brasiliensis,Enterococcus_faecium,Shigella_dysenteriae,Paracoccidioides_lutzii,Fonsecaea_pedrosoi,Pseudomonas_aeruginosa,Madurella_mycetomatis,Mycobacterium_leprae,Salmonella_typhimurium,Leishmania_infantum,Trypanosoma_brucei,Wuchereria_bancrofti,Plasmodium_falciparum,Staphylococcus_aureus,Trichuris_trichiura,Dracunculus_medinensis,Klebsiella_pneumoniae,Trypanosoma_cruzi,Ajellomyces_caps…
GO:0080090	regulation of primary metabolic process	1.59	9e-40	9.39e-37	665	27	Nocardia_brasiliensis,Enterococcus_faecium,Shigella_dysenteriae,Paracoccidioides_lutzii,Fonsecaea_pedrosoi,Pseudomonas_aeruginosa,Madurella_mycetomatis,Mycobacterium_leprae,Salmonella_typhimurium,Leishmania_infantum,Trypanosoma_brucei,Wuchereria_bancrofti,Plasmodium_falciparum,Trichuris_trichiura,Dracunculus_medinensis,Klebsiella_pneumoniae,Trypanosoma_cruzi,Ajellomyces_capsulatus,Brugia_malayi,M…
GO:0051171	regulation of nitrogen compound metabolic process	1.62	6.5e-43	9.25e-40	662	27	Nocardia_brasiliensis,Enterococcus_faecium,Shigella_dysenteriae,Paracoccidioides_lutzii,Fonsecaea_pedrosoi,Pseudomonas_aeruginosa,Madurella_mycetomatis,Mycobacterium_leprae,Salmonella_typhimurium,Leishmania_infantum,Trypanosoma_brucei,Wuchereria_bancrofti,Plasmodium_falciparum,Trichuris_trichiura,Dracunculus_medinensis,Klebsiella_pneumoniae,Trypanosoma_cruzi,Ajellomyces_capsulatus,Brugia_malayi,M…
GO:0048523	negative regulation of cellular process	1.48	2.18e-20	7.11e-18	499	27	Nocardia_brasiliensis,Enterococcus_faecium,Shigella_dysenteriae,Paracoccidioides_lutzii,Fonsecaea_pedrosoi,Pseudomonas_aeruginosa,Madurella_mycetomatis,Mycobacterium_leprae,Salmonella_typhimurium,Leishmania_infantum,Trypanosoma_brucei,Wuchereria_bancrofti,Plasmodium_falciparum,Staphylococcus_aureus,Trichuris_trichiura,Dracunculus_medinensis,Klebsiella_pneumoniae,Trypanosoma_cruzi,Ajellomyces_caps…
GO:0010556	regulation of macromolecule biosynthetic process	1.89	1.53e-49	5.98e-46	533	27	Nocardia_brasiliensis,Enterococcus_faecium,Shigella_dysenteriae,Paracoccidioides_lutzii,Fonsecaea_pedrosoi,Pseudomonas_aeruginosa,Madurella_mycetomatis,Mycobacterium_leprae,Salmonella_typhimurium,Leishmania_infantum,Trypanosoma_brucei,Wuchereria_bancrofti,Plasmodium_falciparum,Trichuris_trichiura,Dracunculus_medinensis,Klebsiella_pneumoniae,Trypanosoma_cruzi,Ajellomyces_capsulatus,Brugia_malayi,M…
GO:2001141	regulation of RNA biosynthetic process	1.97	1.23e-48	3.2e-45	487	27	Nocardia_brasiliensis,Enterococcus_faecium,Shigella_dysenteriae,Paracoccidioides_lutzii,Fonsecaea_pedrosoi,Pseudomonas_aeruginosa,Madurella_mycetomatis,Mycobacterium_leprae,Salmonella_typhimurium,Leishmania_infantum,Trypanosoma_brucei,Wuchereria_bancrofti,Plasmodium_falciparum,Trichuris_trichiura,Dracunculus_medinensis,Klebsiella_pneumoniae,Trypanosoma_cruzi,Ajellomyces_capsulatus,Brugia_malayi,M…
GO:0009889	regulation of biosynthetic process	1.8	2.11e-43	3.66e-40	535	27	Nocardia_brasiliensis,Enterococcus_faecium,Shigella_dysenteriae,Paracoccidioides_lutzii,Fonsecaea_pedrosoi,Pseudomonas_aeruginosa,Madurella_mycetomatis,Mycobacterium_leprae,Salmonella_typhimurium,Leishmania_infantum,Trypanosoma_brucei,Wuchereria_bancrofti,Plasmodium_falciparum,Trichuris_trichiura,Dracunculus_medinensis,Klebsiella_pneumoniae,Trypanosoma_cruzi,Ajellomyces_capsulatus,Brugia_malayi,M…
GO:0031326	regulation of cellular biosynthetic process	1.82	1.72e-44	3.37e-41	533	27	Nocardia_brasiliensis,Enterococcus_faecium,Shigella_dysenteriae,Paracoccidioides_lutzii,Fonsecaea_pedrosoi,Pseudomonas_aeruginosa,Madurella_mycetomatis,Mycobacterium_leprae,Salmonella_typhimurium,Leishmania_infantum,Trypanosoma_brucei,Wuchereria_bancrofti,Plasmodium_falciparum,Trichuris_trichiura,Dracunculus_medinensis,Klebsiella_pneumoniae,Trypanosoma_cruzi,Ajellomyces_capsulatus,Brugia_malayi,M…
GO:0048856	anatomical structure development	1.43	8.36e-19	2.38e-16	524	27	Nocardia_brasiliensis,Shigella_dysenteriae,Paracoccidioides_lutzii,Fonsecaea_pedrosoi,Pseudomonas_aeruginosa,Madurella_mycetomatis,Mycobacterium_leprae,Salmonella_typhimurium,Leishmania_infantum,Trypanosoma_brucei,Wuchereria_bancrofti,Plasmodium_falciparum,Staphylococcus_aureus,Trichuris_trichiura,Dracunculus_medinensis,Klebsiella_pneumoniae,Trypanosoma_cruzi,Ajellomyces_capsulatus,Brugia_malayi,…
GO:0031323	regulation of cellular metabolic process	1.63	3.91e-43	6.12e-40	658	27	Nocardia_brasiliensis,Enterococcus_faecium,Shigella_dysenteriae,Paracoccidioides_lutzii,Fonsecaea_pedrosoi,Pseudomonas_aeruginosa,Madurella_mycetomatis,Mycobacterium_leprae,Salmonella_typhimurium,Leishmania_infantum,Trypanosoma_brucei,Wuchereria_bancrofti,Plasmodium_falciparum,Trichuris_trichiura,Dracunculus_medinensis,Klebsiella_pneumoniae,Trypanosoma_cruzi,Ajellomyces_capsulatus,Brugia_malayi,M…
GO:0048731	system development	1.45	2.28e-14	4.88e-12	399	27	Nocardia_brasiliensis,Shigella_dysenteriae,Paracoccidioides_lutzii,Fonsecaea_pedrosoi,Pseudomonas_aeruginosa,Madurella_mycetomatis,Mycobacterium_leprae,Salmonella_typhimurium,Leishmania_infantum,Trypanosoma_brucei,Wuchereria_bancrofti,Plasmodium_falciparum,Staphylococcus_aureus,Trichuris_trichiura,Dracunculus_medinensis,Klebsiella_pneumoniae,Trypanosoma_cruzi,Ajellomyces_capsulatus,Brugia_malayi,…
GO:1903506	regulation of nucleic acid-templated transcription	1.97	5.91e-49	1.85e-45	487	27	Nocardia_brasiliensis,Enterococcus_faecium,Shigella_dysenteriae,Paracoccidioides_lutzii,Fonsecaea_pedrosoi,Pseudomonas_aeruginosa,Madurella_mycetomatis,Mycobacterium_leprae,Salmonella_typhimurium,Leishmania_infantum,Trypanosoma_brucei,Wuchereria_bancrofti,Plasmodium_falciparum,Trichuris_trichiura,Dracunculus_medinensis,Klebsiella_pneumoniae,Trypanosoma_cruzi,Ajellomyces_capsulatus,Brugia_malayi,M…
GO:0051252	regulation of RNA metabolic process	2.03	1.36e-59	2.12e-55	543	27	Nocardia_brasiliensis,Enterococcus_faecium,Shigella_dysenteriae,Paracoccidioides_lutzii,Fonsecaea_pedrosoi,Pseudomonas_aeruginosa,Madurella_mycetomatis,Mycobacterium_leprae,Salmonella_typhimurium,Leishmania_infantum,Trypanosoma_brucei,Wuchereria_bancrofti,Plasmodium_falciparum,Trichuris_trichiura,Dracunculus_medinensis,Klebsiella_pneumoniae,Trypanosoma_cruzi,Ajellomyces_capsulatus,Brugia_malayi,M…
GO:0007275	multicellular organism development	1.43	5.96e-15	1.32e-12	434	27	Nocardia_brasiliensis,Shigella_dysenteriae,Paracoccidioides_lutzii,Fonsecaea_pedrosoi,Pseudomonas_aeruginosa,Madurella_mycetomatis,Mycobacterium_leprae,Salmonella_typhimurium,Leishmania_infantum,Trypanosoma_brucei,Wuchereria_bancrofti,Plasmodium_falciparum,Staphylococcus_aureus,Trichuris_trichiura,Dracunculus_medinensis,Klebsiella_pneumoniae,Trypanosoma_cruzi,Ajellomyces_capsulatus,Brugia_malayi,…
GO:0007399	nervous system development	1.6	1.21e-12	2.16e-10	251	26	Nocardia_brasiliensis,Paracoccidioides_lutzii,Fonsecaea_pedrosoi,Pseudomonas_aeruginosa,Madurella_mycetomatis,Mycobacterium_leprae,Salmonella_typhimurium,Leishmania_infantum,Trypanosoma_brucei,Wuchereria_bancrofti,Plasmodium_falciparum,Staphylococcus_aureus,Trichuris_trichiura,Dracunculus_medinensis,Klebsiella_pneumoniae,Trypanosoma_cruzi,Ajellomyces_capsulatus,Brugia_malayi,Mycobacterium_tubercu…
GO:0010604	positive regulation of macromolecule metabolic process	1.7	7.01e-28	2.82e-25	429	26	Nocardia_brasiliensis,Enterococcus_faecium,Shigella_dysenteriae,Paracoccidioides_lutzii,Fonsecaea_pedrosoi,Madurella_mycetomatis,Mycobacterium_leprae,Salmonella_typhimurium,Leishmania_infantum,Trypanosoma_brucei,Wuchereria_bancrofti,Plasmodium_falciparum,Staphylococcus_aureus,Trichuris_trichiura,Dracunculus_medinensis,Klebsiella_pneumoniae,Trypanosoma_cruzi,Ajellomyces_capsulatus,Brugia_malayi,My…
GO:0009888	tissue development	1.74	4.45e-14	9.29e-12	213	26	Nocardia_brasiliensis,Shigella_dysenteriae,Paracoccidioides_lutzii,Fonsecaea_pedrosoi,Pseudomonas_aeruginosa,Madurella_mycetomatis,Mycobacterium_leprae,Salmonella_typhimurium,Leishmania_infantum,Trypanosoma_brucei,Wuchereria_bancrofti,Plasmodium_falciparum,Staphylococcus_aureus,Trichuris_trichiura,Dracunculus_medinensis,Klebsiella_pneumoniae,Trypanosoma_cruzi,Ajellomyces_capsulatus,Brugia_malayi,…
GO:0009893	positive regulation of metabolic process	1.58	1.56e-22	5.31e-20	436	26	Nocardia_brasiliensis,Enterococcus_faecium,Shigella_dysenteriae,Paracoccidioides_lutzii,Fonsecaea_pedrosoi,Madurella_mycetomatis,Mycobacterium_leprae,Salmonella_typhimurium,Leishmania_infantum,Trypanosoma_brucei,Wuchereria_bancrofti,Plasmodium_falciparum,Staphylococcus_aureus,Trichuris_trichiura,Dracunculus_medinensis,Klebsiella_pneumoniae,Trypanosoma_cruzi,Ajellomyces_capsulatus,Brugia_malayi,My…
GO:0048513	animal organ development	1.58	3.1e-18	8.51e-16	366	26	Nocardia_brasiliensis,Shigella_dysenteriae,Paracoccidioides_lutzii,Fonsecaea_pedrosoi,Pseudomonas_aeruginosa,Madurella_mycetomatis,Mycobacterium_leprae,Salmonella_typhimurium,Leishmania_infantum,Trypanosoma_brucei,Wuchereria_bancrofti,Plasmodium_falciparum,Staphylococcus_aureus,Trichuris_trichiura,Dracunculus_medinensis,Klebsiella_pneumoniae,Trypanosoma_cruzi,Ajellomyces_capsulatus,Brugia_malayi,…
GO:0031328	positive regulation of cellular biosynthetic process	2.05	2.08e-30	9.6e-28	301	25	Nocardia_brasiliensis,Enterococcus_faecium,Shigella_dysenteriae,Paracoccidioides_lutzii,Fonsecaea_pedrosoi,Madurella_mycetomatis,Mycobacterium_leprae,Salmonella_typhimurium,Leishmania_infantum,Trypanosoma_brucei,Wuchereria_bancrofti,Plasmodium_falciparum,Trichuris_trichiura,Dracunculus_medinensis,Klebsiella_pneumoniae,Trypanosoma_cruzi,Ajellomyces_capsulatus,Brugia_malayi,Mycobacterium_tuberculos…
GO:0009891	positive regulation of biosynthetic process	2.03	6.72e-30	3.01e-27	303	25	Nocardia_brasiliensis,Enterococcus_faecium,Shigella_dysenteriae,Paracoccidioides_lutzii,Fonsecaea_pedrosoi,Madurella_mycetomatis,Mycobacterium_leprae,Salmonella_typhimurium,Leishmania_infantum,Trypanosoma_brucei,Wuchereria_bancrofti,Plasmodium_falciparum,Trichuris_trichiura,Dracunculus_medinensis,Klebsiella_pneumoniae,Trypanosoma_cruzi,Ajellomyces_capsulatus,Brugia_malayi,Mycobacterium_tuberculos…
GO:1903508	positive regulation of nucleic acid-templated transcription	2.27	9.27e-35	6.6e-32	279	25	Nocardia_brasiliensis,Enterococcus_faecium,Shigella_dysenteriae,Paracoccidioides_lutzii,Fonsecaea_pedrosoi,Madurella_mycetomatis,Mycobacterium_leprae,Salmonella_typhimurium,Leishmania_infantum,Trypanosoma_brucei,Wuchereria_bancrofti,Plasmodium_falciparum,Trichuris_trichiura,Dracunculus_medinensis,Klebsiella_pneumoniae,Trypanosoma_cruzi,Ajellomyces_capsulatus,Brugia_malayi,Mycobacterium_tuberculos…
GO:1902680	positive regulation of RNA biosynthetic process	2.26	1.9e-34	1.19e-31	279	25	Nocardia_brasiliensis,Enterococcus_faecium,Shigella_dysenteriae,Paracoccidioides_lutzii,Fonsecaea_pedrosoi,Madurella_mycetomatis,Mycobacterium_leprae,Salmonella_typhimurium,Leishmania_infantum,Trypanosoma_brucei,Wuchereria_bancrofti,Plasmodium_falciparum,Trichuris_trichiura,Dracunculus_medinensis,Klebsiella_pneumoniae,Trypanosoma_cruzi,Ajellomyces_capsulatus,Brugia_malayi,Mycobacterium_tuberculos…
GO:0072359	circulatory system development	1.59	1.5e-05	0.00117	104	25	Nocardia_brasiliensis,Shigella_dysenteriae,Paracoccidioides_lutzii,Fonsecaea_pedrosoi,Pseudomonas_aeruginosa,Madurella_mycetomatis,Mycobacterium_leprae,Salmonella_typhimurium,Leishmania_infantum,Trypanosoma_brucei,Wuchereria_bancrofti,Plasmodium_falciparum,Staphylococcus_aureus,Trichuris_trichiura,Dracunculus_medinensis,Trypanosoma_cruzi,Ajellomyces_capsulatus,Brugia_malayi,Mycobacterium_tubercul…
GO:0045893	positive regulation of DNA-templated transcription	2.27	9.27e-35	6.32e-32	279	25	Nocardia_brasiliensis,Enterococcus_faecium,Shigella_dysenteriae,Paracoccidioides_lutzii,Fonsecaea_pedrosoi,Madurella_mycetomatis,Mycobacterium_leprae,Salmonella_typhimurium,Leishmania_infantum,Trypanosoma_brucei,Wuchereria_bancrofti,Plasmodium_falciparum,Trichuris_trichiura,Dracunculus_medinensis,Klebsiella_pneumoniae,Trypanosoma_cruzi,Ajellomyces_capsulatus,Brugia_malayi,Mycobacterium_tuberculos…
GO:0051254	positive regulation of RNA metabolic process	2.34	2.64e-41	3.18e-38	310	25	Nocardia_brasiliensis,Enterococcus_faecium,Shigella_dysenteriae,Paracoccidioides_lutzii,Fonsecaea_pedrosoi,Madurella_mycetomatis,Mycobacterium_leprae,Salmonella_typhimurium,Leishmania_infantum,Trypanosoma_brucei,Wuchereria_bancrofti,Plasmodium_falciparum,Trichuris_trichiura,Dracunculus_medinensis,Klebsiella_pneumoniae,Trypanosoma_cruzi,Ajellomyces_capsulatus,Brugia_malayi,Mycobacterium_tuberculos…
GO:0010557	positive regulation of macromolecule biosynthetic process	2.18	6.42e-35	4.79e-32	303	25	Nocardia_brasiliensis,Enterococcus_faecium,Shigella_dysenteriae,Paracoccidioides_lutzii,Fonsecaea_pedrosoi,Madurella_mycetomatis,Mycobacterium_leprae,Salmonella_typhimurium,Leishmania_infantum,Trypanosoma_brucei,Wuchereria_bancrofti,Plasmodium_falciparum,Trichuris_trichiura,Dracunculus_medinensis,Klebsiella_pneumoniae,Trypanosoma_cruzi,Ajellomyces_capsulatus,Brugia_malayi,Mycobacterium_tuberculos…
GO:0045944	positive regulation of transcription by RNA polymerase II	2.51	2.72e-33	1.42e-30	226	25	Nocardia_brasiliensis,Enterococcus_faecium,Shigella_dysenteriae,Paracoccidioides_lutzii,Fonsecaea_pedrosoi,Madurella_mycetomatis,Mycobacterium_leprae,Salmonella_typhimurium,Leishmania_infantum,Trypanosoma_brucei,Wuchereria_bancrofti,Plasmodium_falciparum,Trichuris_trichiura,Dracunculus_medinensis,Klebsiella_pneumoniae,Trypanosoma_cruzi,Ajellomyces_capsulatus,Brugia_malayi,Mycobacterium_tuberculos…
GO:0071495	cellular response to endogenous stimulus	1.39	0.00116	0.0444	111	25	Nocardia_brasiliensis,Enterococcus_faecium,Shigella_dysenteriae,Pseudomonas_aeruginosa,Paracoccidioides_lutzii,Fonsecaea_pedrosoi,Madurella_mycetomatis,Mycobacterium_leprae,Leishmania_infantum,Trypanosoma_brucei,Wuchereria_bancrofti,Plasmodium_falciparum,Staphylococcus_aureus,Trichuris_trichiura,Dracunculus_medinensis,Trypanosoma_cruzi,Ajellomyces_capsulatus,Brugia_malayi,Mycobacterium_tuberculos…
GO:0009653	anatomical structure morphogenesis	1.61	2.3e-13	4.49e-11	259	25	Nocardia_brasiliensis,Paracoccidioides_lutzii,Fonsecaea_pedrosoi,Pseudomonas_aeruginosa,Madurella_mycetomatis,Mycobacterium_leprae,Salmonella_typhimurium,Leishmania_infantum,Trypanosoma_brucei,Wuchereria_bancrofti,Plasmodium_falciparum,Staphylococcus_aureus,Trichuris_trichiura,Dracunculus_medinensis,Klebsiella_pneumoniae,Trypanosoma_cruzi,Ajellomyces_capsulatus,Brugia_malayi,Mycobacterium_tubercu…
GO:0071840	cellular component organization or biogenesis	1.3	1.59e-11	2.63e-09	534	25	Nocardia_brasiliensis,Shigella_dysenteriae,Paracoccidioides_lutzii,Fonsecaea_pedrosoi,Pseudomonas_aeruginosa,Madurella_mycetomatis,Mycobacterium_leprae,Leishmania_infantum,Trypanosoma_brucei,Wuchereria_bancrofti,Plasmodium_falciparum,Staphylococcus_aureus,Trichuris_trichiura,Dracunculus_medinensis,Klebsiella_pneumoniae,Trypanosoma_cruzi,Ajellomyces_capsulatus,Brugia_malayi,Mycobacterium_tuberculo…
GO:0009719	response to endogenous stimulus	1.35	0.00108	0.0422	133	25	Nocardia_brasiliensis,Enterococcus_faecium,Shigella_dysenteriae,Paracoccidioides_lutzii,Pseudomonas_aeruginosa,Fonsecaea_pedrosoi,Madurella_mycetomatis,Mycobacterium_leprae,Leishmania_infantum,Trypanosoma_brucei,Wuchereria_bancrofti,Plasmodium_falciparum,Staphylococcus_aureus,Trichuris_trichiura,Dracunculus_medinensis,Trypanosoma_cruzi,Ajellomyces_capsulatus,Brugia_malayi,Mycobacterium_tuberculos…
GO:0051239	regulation of multicellular organismal process	1.28	9e-05	0.00551	251	25	Nocardia_brasiliensis,Enterococcus_faecium,Shigella_dysenteriae,Paracoccidioides_lutzii,Fonsecaea_pedrosoi,Pseudomonas_aeruginosa,Madurella_mycetomatis,Mycobacterium_leprae,Leishmania_infantum,Trypanosoma_brucei,Wuchereria_bancrofti,Plasmodium_falciparum,Staphylococcus_aureus,Trichuris_trichiura,Dracunculus_medinensis,Trypanosoma_cruzi,Ajellomyces_capsulatus,Brugia_malayi,Mycobacterium_tuberculos…
GO:0051173	positive regulation of nitrogen compound metabolic process	1.78	7.83e-30	3.41e-27	404	25	Nocardia_brasiliensis,Enterococcus_faecium,Shigella_dysenteriae,Paracoccidioides_lutzii,Fonsecaea_pedrosoi,Madurella_mycetomatis,Mycobacterium_leprae,Salmonella_typhimurium,Leishmania_infantum,Trypanosoma_brucei,Wuchereria_bancrofti,Plasmodium_falciparum,Trichuris_trichiura,Dracunculus_medinensis,Klebsiella_pneumoniae,Trypanosoma_cruzi,Ajellomyces_capsulatus,Brugia_malayi,Mycobacterium_tuberculos…
GO:0045935	positive regulation of nucleobase-containing compound metabolic process	2.23	3.4e-40	3.81e-37	329	25	Nocardia_brasiliensis,Enterococcus_faecium,Shigella_dysenteriae,Paracoccidioides_lutzii,Fonsecaea_pedrosoi,Madurella_mycetomatis,Mycobacterium_leprae,Salmonella_typhimurium,Leishmania_infantum,Trypanosoma_brucei,Wuchereria_bancrofti,Plasmodium_falciparum,Trichuris_trichiura,Dracunculus_medinensis,Klebsiella_pneumoniae,Trypanosoma_cruzi,Ajellomyces_capsulatus,Brugia_malayi,Mycobacterium_tuberculos…
GO:0016043	cellular component organization	1.3	2.27e-11	3.7e-09	517	25	Nocardia_brasiliensis,Shigella_dysenteriae,Paracoccidioides_lutzii,Fonsecaea_pedrosoi,Pseudomonas_aeruginosa,Madurella_mycetomatis,Mycobacterium_leprae,Leishmania_infantum,Trypanosoma_brucei,Wuchereria_bancrofti,Plasmodium_falciparum,Staphylococcus_aureus,Trichuris_trichiura,Dracunculus_medinensis,Klebsiella_pneumoniae,Trypanosoma_cruzi,Ajellomyces_capsulatus,Brugia_malayi,Mycobacterium_tuberculo…
GO:0031325	positive regulation of cellular metabolic process	1.77	2.56e-28	1.06e-25	394	25	Nocardia_brasiliensis,Enterococcus_faecium,Shigella_dysenteriae,Paracoccidioides_lutzii,Fonsecaea_pedrosoi,Madurella_mycetomatis,Mycobacterium_leprae,Salmonella_typhimurium,Leishmania_infantum,Trypanosoma_brucei,Wuchereria_bancrofti,Plasmodium_falciparum,Trichuris_trichiura,Dracunculus_medinensis,Klebsiella_pneumoniae,Trypanosoma_cruzi,Ajellomyces_capsulatus,Brugia_malayi,Mycobacterium_tuberculos…
GO:0051246	regulation of protein metabolic process	1.27	0.000219	0.0116	235	25	Nocardia_brasiliensis,Enterococcus_faecium,Shigella_dysenteriae,Paracoccidioides_lutzii,Fonsecaea_pedrosoi,Pseudomonas_aeruginosa,Madurella_mycetomatis,Mycobacterium_leprae,Leishmania_infantum,Trypanosoma_brucei,Wuchereria_bancrofti,Plasmodium_falciparum,Trichuris_trichiura,Dracunculus_medinensis,Klebsiella_pneumoniae,Trypanosoma_cruzi,Ajellomyces_capsulatus,Brugia_malayi,Mycobacterium_tuberculos…
GO:0009887	animal organ morphogenesis	1.73	2.92e-08	3.49e-06	125	24	Nocardia_brasiliensis,Paracoccidioides_lutzii,Fonsecaea_pedrosoi,Pseudomonas_aeruginosa,Madurella_mycetomatis,Mycobacterium_leprae,Salmonella_typhimurium,Leishmania_infantum,Trypanosoma_brucei,Wuchereria_bancrofti,Plasmodium_falciparum,Staphylococcus_aureus,Trichuris_trichiura,Dracunculus_medinensis,Trypanosoma_cruzi,Ajellomyces_capsulatus,Brugia_malayi,Mycobacterium_tuberculosis,Schistosoma_mans…
GO:0009892	negative regulation of metabolic process	1.7	2.76e-23	9.6e-21	364	24	Nocardia_brasiliensis,Shigella_dysenteriae,Paracoccidioides_lutzii,Fonsecaea_pedrosoi,Pseudomonas_aeruginosa,Madurella_mycetomatis,Mycobacterium_leprae,Leishmania_infantum,Trypanosoma_brucei,Wuchereria_bancrofti,Plasmodium_falciparum,Trichuris_trichiura,Dracunculus_medinensis,Klebsiella_pneumoniae,Trypanosoma_cruzi,Ajellomyces_capsulatus,Brugia_malayi,Mycobacterium_tuberculosis,Schistosoma_manson…
GO:0007420	brain development	2.14	4.54e-13	8.46e-11	119	24	Nocardia_brasiliensis,Paracoccidioides_lutzii,Fonsecaea_pedrosoi,Pseudomonas_aeruginosa,Madurella_mycetomatis,Mycobacterium_leprae,Leishmania_infantum,Trypanosoma_brucei,Wuchereria_bancrofti,Plasmodium_falciparum,Staphylococcus_aureus,Trichuris_trichiura,Dracunculus_medinensis,Klebsiella_pneumoniae,Trypanosoma_cruzi,Ajellomyces_capsulatus,Brugia_malayi,Mycobacterium_tuberculosis,Schistosoma_manso…
GO:0031324	negative regulation of cellular metabolic process	2.04	2.86e-33	1.44e-30	330	24	Nocardia_brasiliensis,Shigella_dysenteriae,Paracoccidioides_lutzii,Fonsecaea_pedrosoi,Pseudomonas_aeruginosa,Madurella_mycetomatis,Mycobacterium_leprae,Leishmania_infantum,Trypanosoma_brucei,Wuchereria_bancrofti,Plasmodium_falciparum,Trichuris_trichiura,Dracunculus_medinensis,Klebsiella_pneumoniae,Trypanosoma_cruzi,Ajellomyces_capsulatus,Brugia_malayi,Mycobacterium_tuberculosis,Schistosoma_manson…
GO:0007010	cytoskeleton organization	1.42	0.000212	0.0113	126	24	Nocardia_brasiliensis,Shigella_dysenteriae,Paracoccidioides_lutzii,Fonsecaea_pedrosoi,Pseudomonas_aeruginosa,Madurella_mycetomatis,Mycobacterium_leprae,Leishmania_infantum,Trypanosoma_brucei,Wuchereria_bancrofti,Plasmodium_falciparum,Staphylococcus_aureus,Trichuris_trichiura,Dracunculus_medinensis,Trypanosoma_cruzi,Ajellomyces_capsulatus,Brugia_malayi,Mycobacterium_tuberculosis,Schistosoma_manson…
GO:0060322	head development	2.08	8.17e-13	1.49e-10	123	24	Nocardia_brasiliensis,Paracoccidioides_lutzii,Fonsecaea_pedrosoi,Pseudomonas_aeruginosa,Madurella_mycetomatis,Mycobacterium_leprae,Leishmania_infantum,Trypanosoma_brucei,Wuchereria_bancrofti,Plasmodium_falciparum,Staphylococcus_aureus,Trichuris_trichiura,Dracunculus_medinensis,Klebsiella_pneumoniae,Trypanosoma_cruzi,Ajellomyces_capsulatus,Brugia_malayi,Mycobacterium_tuberculosis,Schistosoma_manso…
GO:0060429	epithelium development	1.77	2.21e-09	3.06e-07	133	24	Nocardia_brasiliensis,Shigella_dysenteriae,Paracoccidioides_lutzii,Fonsecaea_pedrosoi,Pseudomonas_aeruginosa,Madurella_mycetomatis,Mycobacterium_leprae,Leishmania_infantum,Trypanosoma_brucei,Wuchereria_bancrofti,Plasmodium_falciparum,Trichuris_trichiura,Dracunculus_medinensis,Klebsiella_pneumoniae,Trypanosoma_cruzi,Ajellomyces_capsulatus,Brugia_malayi,Mycobacterium_tuberculosis,Schistosoma_manson…
GO:0022008	neurogenesis	1.64	2.21e-08	2.7e-06	152	24	Nocardia_brasiliensis,Paracoccidioides_lutzii,Fonsecaea_pedrosoi,Madurella_mycetomatis,Mycobacterium_leprae,Leishmania_infantum,Trypanosoma_brucei,Wuchereria_bancrofti,Plasmodium_falciparum,Staphylococcus_aureus,Trichuris_trichiura,Dracunculus_medinensis,Klebsiella_pneumoniae,Trypanosoma_cruzi,Ajellomyces_capsulatus,Brugia_malayi,Mycobacterium_tuberculosis,Helicobacter_pylori,Schistosoma_mansoni,…
GO:0007417	central nervous system development	1.92	2.94e-12	5.12e-10	143	24	Nocardia_brasiliensis,Paracoccidioides_lutzii,Fonsecaea_pedrosoi,Pseudomonas_aeruginosa,Madurella_mycetomatis,Mycobacterium_leprae,Leishmania_infantum,Trypanosoma_brucei,Wuchereria_bancrofti,Plasmodium_falciparum,Staphylococcus_aureus,Trichuris_trichiura,Dracunculus_medinensis,Klebsiella_pneumoniae,Trypanosoma_cruzi,Ajellomyces_capsulatus,Brugia_malayi,Mycobacterium_tuberculosis,Schistosoma_manso…
GO:0010605	negative regulation of macromolecule metabolic process	1.8	2.53e-26	9.68e-24	355	24	Nocardia_brasiliensis,Shigella_dysenteriae,Paracoccidioides_lutzii,Fonsecaea_pedrosoi,Pseudomonas_aeruginosa,Madurella_mycetomatis,Mycobacterium_leprae,Leishmania_infantum,Trypanosoma_brucei,Wuchereria_bancrofti,Plasmodium_falciparum,Trichuris_trichiura,Dracunculus_medinensis,Klebsiella_pneumoniae,Trypanosoma_cruzi,Ajellomyces_capsulatus,Brugia_malayi,Mycobacterium_tuberculosis,Schistosoma_manson…
GO:0030182	neuron differentiation	1.72	1.29e-08	1.63e-06	132	24	Nocardia_brasiliensis,Paracoccidioides_lutzii,Fonsecaea_pedrosoi,Madurella_mycetomatis,Mycobacterium_leprae,Leishmania_infantum,Trypanosoma_brucei,Wuchereria_bancrofti,Plasmodium_falciparum,Staphylococcus_aureus,Trichuris_trichiura,Dracunculus_medinensis,Klebsiella_pneumoniae,Trypanosoma_cruzi,Ajellomyces_capsulatus,Brugia_malayi,Mycobacterium_tuberculosis,Helicobacter_pylori,Schistosoma_mansoni,…
GO:0009790	embryo development	1.79	8.78e-10	1.31e-07	136	24	Nocardia_brasiliensis,Paracoccidioides_lutzii,Fonsecaea_pedrosoi,Pseudomonas_aeruginosa,Madurella_mycetomatis,Mycobacterium_leprae,Leishmania_infantum,Trypanosoma_brucei,Wuchereria_bancrofti,Plasmodium_falciparum,Staphylococcus_aureus,Trichuris_trichiura,Dracunculus_medinensis,Klebsiella_pneumoniae,Trypanosoma_cruzi,Ajellomyces_capsulatus,Brugia_malayi,Mycobacterium_tuberculosis,Schistosoma_manso…
GO:0051172	negative regulation of nitrogen compound metabolic process	1.95	9.93e-31	4.71e-28	336	24	Nocardia_brasiliensis,Shigella_dysenteriae,Paracoccidioides_lutzii,Fonsecaea_pedrosoi,Pseudomonas_aeruginosa,Madurella_mycetomatis,Mycobacterium_leprae,Leishmania_infantum,Trypanosoma_brucei,Wuchereria_bancrofti,Plasmodium_falciparum,Trichuris_trichiura,Dracunculus_medinensis,Klebsiella_pneumoniae,Trypanosoma_cruzi,Ajellomyces_capsulatus,Brugia_malayi,Mycobacterium_tuberculosis,Schistosoma_manson…
GO:0043067	regulation of programmed cell death	1.33	0.00115	0.0441	142	24	Nocardia_brasiliensis,Enterococcus_faecium,Shigella_dysenteriae,Paracoccidioides_lutzii,Fonsecaea_pedrosoi,Pseudomonas_aeruginosa,Madurella_mycetomatis,Leishmania_infantum,Trypanosoma_brucei,Wuchereria_bancrofti,Plasmodium_falciparum,Trichuris_trichiura,Dracunculus_medinensis,Klebsiella_pneumoniae,Trypanosoma_cruzi,Ajellomyces_capsulatus,Brugia_malayi,Mycobacterium_tuberculosis,Schistosoma_manson…
GO:0042981	regulation of apoptotic process	1.35	0.000584	0.0262	142	24	Nocardia_brasiliensis,Enterococcus_faecium,Shigella_dysenteriae,Paracoccidioides_lutzii,Fonsecaea_pedrosoi,Pseudomonas_aeruginosa,Madurella_mycetomatis,Leishmania_infantum,Trypanosoma_brucei,Wuchereria_bancrofti,Plasmodium_falciparum,Trichuris_trichiura,Dracunculus_medinensis,Klebsiella_pneumoniae,Trypanosoma_cruzi,Ajellomyces_capsulatus,Brugia_malayi,Mycobacterium_tuberculosis,Schistosoma_manson…
GO:0007507	heart development	1.64	0.000239	0.0126	66	24	Nocardia_brasiliensis,Paracoccidioides_lutzii,Fonsecaea_pedrosoi,Pseudomonas_aeruginosa,Madurella_mycetomatis,Mycobacterium_leprae,Salmonella_typhimurium,Leishmania_infantum,Trypanosoma_brucei,Wuchereria_bancrofti,Plasmodium_falciparum,Staphylococcus_aureus,Trichuris_trichiura,Dracunculus_medinensis,Trypanosoma_cruzi,Ajellomyces_capsulatus,Brugia_malayi,Mycobacterium_tuberculosis,Schistosoma_mans…
GO:0048699	generation of neurons	1.75	1.05e-09	1.54e-07	143	24	Nocardia_brasiliensis,Paracoccidioides_lutzii,Fonsecaea_pedrosoi,Madurella_mycetomatis,Mycobacterium_leprae,Leishmania_infantum,Trypanosoma_brucei,Wuchereria_bancrofti,Plasmodium_falciparum,Staphylococcus_aureus,Trichuris_trichiura,Dracunculus_medinensis,Klebsiella_pneumoniae,Trypanosoma_cruzi,Ajellomyces_capsulatus,Brugia_malayi,Mycobacterium_tuberculosis,Helicobacter_pylori,Schistosoma_mansoni,…
GO:0050793	regulation of developmental process	1.56	6.99e-13	1.29e-10	278	24	Nocardia_brasiliensis,Enterococcus_faecium,Paracoccidioides_lutzii,Fonsecaea_pedrosoi,Pseudomonas_aeruginosa,Madurella_mycetomatis,Mycobacterium_leprae,Salmonella_typhimurium,Leishmania_infantum,Trypanosoma_brucei,Wuchereria_bancrofti,Plasmodium_falciparum,Trichuris_trichiura,Dracunculus_medinensis,Trypanosoma_cruzi,Ajellomyces_capsulatus,Brugia_malayi,Mycobacterium_tuberculosis,Schistosoma_manso…
GO:1903507	negative regulation of nucleic acid-templated transcription	2.49	2.32e-34	1.35e-31	236	23	Nocardia_brasiliensis,Shigella_dysenteriae,Paracoccidioides_lutzii,Fonsecaea_pedrosoi,Pseudomonas_aeruginosa,Madurella_mycetomatis,Leishmania_infantum,Trypanosoma_brucei,Wuchereria_bancrofti,Plasmodium_falciparum,Trichuris_trichiura,Dracunculus_medinensis,Klebsiella_pneumoniae,Trypanosoma_cruzi,Ajellomyces_capsulatus,Brugia_malayi,Mycobacterium_tuberculosis,Schistosoma_mansoni,Sporothrix_schencki…
GO:0097435	supramolecular fiber organization	1.73	3.06e-05	0.00214	72	23	Nocardia_brasiliensis,Paracoccidioides_lutzii,Pseudomonas_aeruginosa,Fonsecaea_pedrosoi,Madurella_mycetomatis,Mycobacterium_leprae,Leishmania_infantum,Trypanosoma_brucei,Wuchereria_bancrofti,Plasmodium_falciparum,Staphylococcus_aureus,Trichuris_trichiura,Dracunculus_medinensis,Trypanosoma_cruzi,Ajellomyces_capsulatus,Brugia_malayi,Mycobacterium_tuberculosis,Schistosoma_mansoni,Sporothrix_schencki…
GO:0001501	skeletal system development	1.66	0.000348	0.0173	61	23	Nocardia_brasiliensis,Paracoccidioides_lutzii,Fonsecaea_pedrosoi,Madurella_mycetomatis,Salmonella_typhimurium,Leishmania_infantum,Trypanosoma_brucei,Wuchereria_bancrofti,Plasmodium_falciparum,Staphylococcus_aureus,Trichuris_trichiura,Dracunculus_medinensis,Klebsiella_pneumoniae,Trypanosoma_cruzi,Ajellomyces_capsulatus,Brugia_malayi,Mycobacterium_tuberculosis,Schistosoma_mansoni,Sporothrix_schenck…
GO:0006810	transport	0.79	0.000182	0.00986	219	23	Nocardia_brasiliensis,Paracoccidioides_lutzii,Fonsecaea_pedrosoi,Pseudomonas_aeruginosa,Madurella_mycetomatis,Leishmania_infantum,Trypanosoma_brucei,Wuchereria_bancrofti,Plasmodium_falciparum,Staphylococcus_aureus,Trichuris_trichiura,Dracunculus_medinensis,Klebsiella_pneumoniae,Trypanosoma_cruzi,Ajellomyces_capsulatus,Brugia_malayi,Mycobacterium_tuberculosis,Schistosoma_mansoni,Sporothrix_schenck…
GO:0010467	gene expression	1.75	1.78e-19	5.47e-17	289	23	Nocardia_brasiliensis,Paracoccidioides_lutzii,Fonsecaea_pedrosoi,Pseudomonas_aeruginosa,Madurella_mycetomatis,Leishmania_infantum,Trypanosoma_brucei,Wuchereria_bancrofti,Plasmodium_falciparum,Staphylococcus_aureus,Trichuris_trichiura,Dracunculus_medinensis,Klebsiella_pneumoniae,Trypanosoma_cruzi,Ajellomyces_capsulatus,Brugia_malayi,Mycobacterium_tuberculosis,Schistosoma_mansoni,Sporothrix_schenck…
GO:0000122	negative regulation of transcription by RNA polymerase II	2.66	8.24e-30	3.49e-27	186	23	Nocardia_brasiliensis,Shigella_dysenteriae,Paracoccidioides_lutzii,Fonsecaea_pedrosoi,Pseudomonas_aeruginosa,Madurella_mycetomatis,Leishmania_infantum,Trypanosoma_brucei,Wuchereria_bancrofti,Plasmodium_falciparum,Trichuris_trichiura,Dracunculus_medinensis,Klebsiella_pneumoniae,Trypanosoma_cruzi,Ajellomyces_capsulatus,Brugia_malayi,Mycobacterium_tuberculosis,Schistosoma_mansoni,Sporothrix_schencki…
GO:0051234	establishment of localization	0.79	9.84e-05	0.00588	227	23	Nocardia_brasiliensis,Paracoccidioides_lutzii,Fonsecaea_pedrosoi,Pseudomonas_aeruginosa,Madurella_mycetomatis,Leishmania_infantum,Trypanosoma_brucei,Wuchereria_bancrofti,Plasmodium_falciparum,Staphylococcus_aureus,Trichuris_trichiura,Dracunculus_medinensis,Klebsiella_pneumoniae,Trypanosoma_cruzi,Ajellomyces_capsulatus,Brugia_malayi,Mycobacterium_tuberculosis,Schistosoma_mansoni,Sporothrix_schenck…
GO:1902679	negative regulation of RNA biosynthetic process	2.49	2.74e-34	1.53e-31	236	23	Nocardia_brasiliensis,Shigella_dysenteriae,Paracoccidioides_lutzii,Fonsecaea_pedrosoi,Pseudomonas_aeruginosa,Madurella_mycetomatis,Leishmania_infantum,Trypanosoma_brucei,Wuchereria_bancrofti,Plasmodium_falciparum,Trichuris_trichiura,Dracunculus_medinensis,Klebsiella_pneumoniae,Trypanosoma_cruzi,Ajellomyces_capsulatus,Brugia_malayi,Mycobacterium_tuberculosis,Schistosoma_mansoni,Sporothrix_schencki…
GO:0045892	negative regulation of DNA-templated transcription	2.49	1.99e-34	1.2e-31	236	23	Nocardia_brasiliensis,Shigella_dysenteriae,Paracoccidioides_lutzii,Fonsecaea_pedrosoi,Pseudomonas_aeruginosa,Madurella_mycetomatis,Leishmania_infantum,Trypanosoma_brucei,Wuchereria_bancrofti,Plasmodium_falciparum,Trichuris_trichiura,Dracunculus_medinensis,Klebsiella_pneumoniae,Trypanosoma_cruzi,Ajellomyces_capsulatus,Brugia_malayi,Mycobacterium_tuberculosis,Schistosoma_mansoni,Sporothrix_schencki…
GO:0043009	chordate embryonic development	1.95	1.65e-08	2.05e-06	92	23	Nocardia_brasiliensis,Paracoccidioides_lutzii,Fonsecaea_pedrosoi,Madurella_mycetomatis,Mycobacterium_leprae,Leishmania_infantum,Trypanosoma_brucei,Wuchereria_bancrofti,Plasmodium_falciparum,Staphylococcus_aureus,Trichuris_trichiura,Dracunculus_medinensis,Klebsiella_pneumoniae,Trypanosoma_cruzi,Ajellomyces_capsulatus,Brugia_malayi,Mycobacterium_tuberculosis,Schistosoma_mansoni,Sporothrix_schenckii…
GO:0035295	tube development	1.68	9.75e-07	9.79e-05	107	23	Nocardia_brasiliensis,Paracoccidioides_lutzii,Fonsecaea_pedrosoi,Madurella_mycetomatis,Mycobacterium_leprae,Leishmania_infantum,Trypanosoma_brucei,Wuchereria_bancrofti,Plasmodium_falciparum,Staphylococcus_aureus,Trichuris_trichiura,Dracunculus_medinensis,Klebsiella_pneumoniae,Trypanosoma_cruzi,Ajellomyces_capsulatus,Brugia_malayi,Mycobacterium_tuberculosis,Schistosoma_mansoni,Sporothrix_schenckii…
GO:0060537	muscle tissue development	1.91	0.00014	0.00785	45	23	Shigella_dysenteriae,Paracoccidioides_lutzii,Fonsecaea_pedrosoi,Pseudomonas_aeruginosa,Madurella_mycetomatis,Salmonella_typhimurium,Leishmania_infantum,Trypanosoma_brucei,Wuchereria_bancrofti,Plasmodium_falciparum,Staphylococcus_aureus,Trichuris_trichiura,Dracunculus_medinensis,Trypanosoma_cruzi,Ajellomyces_capsulatus,Brugia_malayi,Mycobacterium_tuberculosis,Schistosoma_mansoni,Sporothrix_schenck…
GO:0010558	negative regulation of macromolecule biosynthetic process	2.43	1.49e-37	1.29e-34	267	23	Nocardia_brasiliensis,Shigella_dysenteriae,Paracoccidioides_lutzii,Fonsecaea_pedrosoi,Pseudomonas_aeruginosa,Madurella_mycetomatis,Leishmania_infantum,Trypanosoma_brucei,Wuchereria_bancrofti,Plasmodium_falciparum,Trichuris_trichiura,Dracunculus_medinensis,Klebsiella_pneumoniae,Trypanosoma_cruzi,Ajellomyces_capsulatus,Brugia_malayi,Mycobacterium_tuberculosis,Schistosoma_mansoni,Sporothrix_schencki…
GO:0031327	negative regulation of cellular biosynthetic process	2.35	2.16e-35	1.69e-32	268	23	Nocardia_brasiliensis,Shigella_dysenteriae,Paracoccidioides_lutzii,Fonsecaea_pedrosoi,Pseudomonas_aeruginosa,Madurella_mycetomatis,Leishmania_infantum,Trypanosoma_brucei,Wuchereria_bancrofti,Plasmodium_falciparum,Trichuris_trichiura,Dracunculus_medinensis,Klebsiella_pneumoniae,Trypanosoma_cruzi,Ajellomyces_capsulatus,Brugia_malayi,Mycobacterium_tuberculosis,Schistosoma_mansoni,Sporothrix_schencki…
GO:0010628	positive regulation of gene expression	1.4	0.000709	0.0306	114	23	Nocardia_brasiliensis,Shigella_dysenteriae,Paracoccidioides_lutzii,Fonsecaea_pedrosoi,Madurella_mycetomatis,Mycobacterium_leprae,Leishmania_infantum,Trypanosoma_brucei,Wuchereria_bancrofti,Plasmodium_falciparum,Staphylococcus_aureus,Trichuris_trichiura,Dracunculus_medinensis,Trypanosoma_cruzi,Ajellomyces_capsulatus,Brugia_malayi,Mycobacterium_tuberculosis,Schistosoma_mansoni,Sporothrix_schenckii,…
GO:0031329	regulation of cellular catabolic process	1.54	0.000233	0.0123	87	23	Nocardia_brasiliensis,Paracoccidioides_lutzii,Fonsecaea_pedrosoi,Madurella_mycetomatis,Mycobacterium_leprae,Leishmania_infantum,Trypanosoma_brucei,Wuchereria_bancrofti,Plasmodium_falciparum,Trichuris_trichiura,Dracunculus_medinensis,Klebsiella_pneumoniae,Trypanosoma_cruzi,Ajellomyces_capsulatus,Brugia_malayi,Mycobacterium_tuberculosis,Helicobacter_pylori,Schistosoma_mansoni,Sporothrix_schenckii,O…
GO:0009792	embryo development ending in birth or egg hatching	1.9	4.09e-08	4.82e-06	93	23	Nocardia_brasiliensis,Paracoccidioides_lutzii,Fonsecaea_pedrosoi,Madurella_mycetomatis,Mycobacterium_leprae,Leishmania_infantum,Trypanosoma_brucei,Wuchereria_bancrofti,Plasmodium_falciparum,Staphylococcus_aureus,Trichuris_trichiura,Dracunculus_medinensis,Klebsiella_pneumoniae,Trypanosoma_cruzi,Ajellomyces_capsulatus,Brugia_malayi,Mycobacterium_tuberculosis,Schistosoma_mansoni,Sporothrix_schenckii…
GO:0045934	negative regulation of nucleobase-containing compound metabolic process	2.42	8.73e-38	8.04e-35	271	23	Nocardia_brasiliensis,Shigella_dysenteriae,Paracoccidioides_lutzii,Fonsecaea_pedrosoi,Pseudomonas_aeruginosa,Madurella_mycetomatis,Leishmania_infantum,Trypanosoma_brucei,Wuchereria_bancrofti,Plasmodium_falciparum,Trichuris_trichiura,Dracunculus_medinensis,Klebsiella_pneumoniae,Trypanosoma_cruzi,Ajellomyces_capsulatus,Brugia_malayi,Mycobacterium_tuberculosis,Schistosoma_mansoni,Sporothrix_schencki…
GO:0048468	cell development	1.56	5.88e-09	7.75e-07	193	23	Nocardia_brasiliensis,Paracoccidioides_lutzii,Fonsecaea_pedrosoi,Madurella_mycetomatis,Mycobacterium_leprae,Leishmania_infantum,Trypanosoma_brucei,Wuchereria_bancrofti,Plasmodium_falciparum,Staphylococcus_aureus,Trichuris_trichiura,Dracunculus_medinensis,Klebsiella_pneumoniae,Trypanosoma_cruzi,Ajellomyces_capsulatus,Brugia_malayi,Mycobacterium_tuberculosis,Schistosoma_mansoni,Sporothrix_schenckii…
GO:0061061	muscle structure development	1.64	0.000563	0.0255	59	23	Shigella_dysenteriae,Paracoccidioides_lutzii,Fonsecaea_pedrosoi,Madurella_mycetomatis,Salmonella_typhimurium,Leishmania_infantum,Trypanosoma_brucei,Wuchereria_bancrofti,Plasmodium_falciparum,Staphylococcus_aureus,Trichuris_trichiura,Dracunculus_medinensis,Trypanosoma_cruzi,Ajellomyces_capsulatus,Brugia_malayi,Mycobacterium_tuberculosis,Helicobacter_pylori,Schistosoma_mansoni,Sporothrix_schenckii,…
GO:0048666	neuron development	1.66	2.82e-06	0.000257	101	23	Nocardia_brasiliensis,Paracoccidioides_lutzii,Fonsecaea_pedrosoi,Madurella_mycetomatis,Mycobacterium_leprae,Leishmania_infantum,Trypanosoma_brucei,Wuchereria_bancrofti,Plasmodium_falciparum,Staphylococcus_aureus,Trichuris_trichiura,Dracunculus_medinensis,Klebsiella_pneumoniae,Trypanosoma_cruzi,Ajellomyces_capsulatus,Brugia_malayi,Mycobacterium_tuberculosis,Schistosoma_mansoni,Sporothrix_schenckii…
GO:0048589	developmental growth	1.72	0.000461	0.0217	51	23	Nocardia_brasiliensis,Paracoccidioides_lutzii,Fonsecaea_pedrosoi,Pseudomonas_aeruginosa,Madurella_mycetomatis,Mycobacterium_leprae,Leishmania_infantum,Trypanosoma_brucei,Wuchereria_bancrofti,Plasmodium_falciparum,Staphylococcus_aureus,Trichuris_trichiura,Klebsiella_pneumoniae,Trypanosoma_cruzi,Ajellomyces_capsulatus,Brugia_malayi,Mycobacterium_tuberculosis,Schistosoma_mansoni,Sporothrix_schenckii…
GO:0040007	growth	1.72	0.000461	0.0218	51	23	Nocardia_brasiliensis,Paracoccidioides_lutzii,Fonsecaea_pedrosoi,Pseudomonas_aeruginosa,Madurella_mycetomatis,Mycobacterium_leprae,Leishmania_infantum,Trypanosoma_brucei,Wuchereria_bancrofti,Plasmodium_falciparum,Staphylococcus_aureus,Trichuris_trichiura,Klebsiella_pneumoniae,Trypanosoma_cruzi,Ajellomyces_capsulatus,Brugia_malayi,Mycobacterium_tuberculosis,Schistosoma_mansoni,Sporothrix_schenckii…
GO:0009890	negative regulation of biosynthetic process	2.31	1.53e-34	9.99e-32	269	23	Nocardia_brasiliensis,Shigella_dysenteriae,Paracoccidioides_lutzii,Fonsecaea_pedrosoi,Pseudomonas_aeruginosa,Madurella_mycetomatis,Leishmania_infantum,Trypanosoma_brucei,Wuchereria_bancrofti,Plasmodium_falciparum,Trichuris_trichiura,Dracunculus_medinensis,Klebsiella_pneumoniae,Trypanosoma_cruzi,Ajellomyces_capsulatus,Brugia_malayi,Mycobacterium_tuberculosis,Schistosoma_mansoni,Sporothrix_schencki…
GO:0051253	negative regulation of RNA metabolic process	2.53	3.31e-39	3.24e-36	260	23	Nocardia_brasiliensis,Shigella_dysenteriae,Paracoccidioides_lutzii,Fonsecaea_pedrosoi,Pseudomonas_aeruginosa,Madurella_mycetomatis,Leishmania_infantum,Trypanosoma_brucei,Wuchereria_bancrofti,Plasmodium_falciparum,Trichuris_trichiura,Dracunculus_medinensis,Klebsiella_pneumoniae,Trypanosoma_cruzi,Ajellomyces_capsulatus,Brugia_malayi,Mycobacterium_tuberculosis,Schistosoma_mansoni,Sporothrix_schencki…
GO:0008544	epidermis development	2	8.84e-05	0.00543	42	23	Nocardia_brasiliensis,Shigella_dysenteriae,Paracoccidioides_lutzii,Fonsecaea_pedrosoi,Pseudomonas_aeruginosa,Madurella_mycetomatis,Mycobacterium_leprae,Leishmania_infantum,Trypanosoma_brucei,Wuchereria_bancrofti,Plasmodium_falciparum,Trichuris_trichiura,Dracunculus_medinensis,Trypanosoma_cruzi,Ajellomyces_capsulatus,Brugia_malayi,Mycobacterium_tuberculosis,Schistosoma_mansoni,Sporothrix_schenckii…
GO:0051094	positive regulation of developmental process	1.54	8.35e-07	8.6e-05	148	22	Nocardia_brasiliensis,Paracoccidioides_lutzii,Fonsecaea_pedrosoi,Pseudomonas_aeruginosa,Madurella_mycetomatis,Mycobacterium_leprae,Leishmania_infantum,Trypanosoma_brucei,Wuchereria_bancrofti,Plasmodium_falciparum,Trichuris_trichiura,Dracunculus_medinensis,Trypanosoma_cruzi,Ajellomyces_capsulatus,Brugia_malayi,Mycobacterium_tuberculosis,Schistosoma_mansoni,Sporothrix_schenckii,Onchocerca_volvulus,…
GO:0000902	cell morphogenesis	1.67	1.38e-05	0.00108	86	22	Nocardia_brasiliensis,Paracoccidioides_lutzii,Fonsecaea_pedrosoi,Madurella_mycetomatis,Mycobacterium_leprae,Leishmania_infantum,Trypanosoma_brucei,Wuchereria_bancrofti,Plasmodium_falciparum,Staphylococcus_aureus,Trichuris_trichiura,Dracunculus_medinensis,Trypanosoma_cruzi,Ajellomyces_capsulatus,Brugia_malayi,Mycobacterium_tuberculosis,Schistosoma_mansoni,Sporothrix_schenckii,Onchocerca_volvulus,S…
GO:0048812	neuron projection morphogenesis	1.85	1.15e-05	0.000918	64	22	Nocardia_brasiliensis,Paracoccidioides_lutzii,Fonsecaea_pedrosoi,Madurella_mycetomatis,Mycobacterium_leprae,Leishmania_infantum,Trypanosoma_brucei,Wuchereria_bancrofti,Plasmodium_falciparum,Staphylococcus_aureus,Trichuris_trichiura,Dracunculus_medinensis,Trypanosoma_cruzi,Ajellomyces_capsulatus,Brugia_malayi,Mycobacterium_tuberculosis,Schistosoma_mansoni,Sporothrix_schenckii,Onchocerca_volvulus,S…
GO:0030855	epithelial cell differentiation	1.99	3.2e-08	3.79e-06	85	22	Nocardia_brasiliensis,Shigella_dysenteriae,Paracoccidioides_lutzii,Fonsecaea_pedrosoi,Madurella_mycetomatis,Mycobacterium_leprae,Leishmania_infantum,Trypanosoma_brucei,Wuchereria_bancrofti,Plasmodium_falciparum,Trichuris_trichiura,Dracunculus_medinensis,Trypanosoma_cruzi,Ajellomyces_capsulatus,Brugia_malayi,Mycobacterium_tuberculosis,Schistosoma_mansoni,Sporothrix_schenckii,Onchocerca_volvulus,St…
GO:0048646	anatomical structure formation involved in morphogenesis	1.52	7.81e-05	0.00486	103	22	Nocardia_brasiliensis,Paracoccidioides_lutzii,Fonsecaea_pedrosoi,Madurella_mycetomatis,Mycobacterium_leprae,Leishmania_infantum,Trypanosoma_brucei,Wuchereria_bancrofti,Plasmodium_falciparum,Staphylococcus_aureus,Trichuris_trichiura,Dracunculus_medinensis,Trypanosoma_cruzi,Ajellomyces_capsulatus,Brugia_malayi,Mycobacterium_tuberculosis,Schistosoma_mansoni,Sporothrix_schenckii,Onchocerca_volvulus,S…
GO:0000904	cell morphogenesis involved in differentiation	1.72	4.42e-05	0.00297	69	22	Nocardia_brasiliensis,Paracoccidioides_lutzii,Fonsecaea_pedrosoi,Madurella_mycetomatis,Mycobacterium_leprae,Leishmania_infantum,Trypanosoma_brucei,Wuchereria_bancrofti,Plasmodium_falciparum,Staphylococcus_aureus,Trichuris_trichiura,Dracunculus_medinensis,Trypanosoma_cruzi,Ajellomyces_capsulatus,Brugia_malayi,Mycobacterium_tuberculosis,Schistosoma_mansoni,Sporothrix_schenckii,Onchocerca_volvulus,S…
GO:0031175	neuron projection development	1.58	0.00026	0.0134	77	22	Nocardia_brasiliensis,Paracoccidioides_lutzii,Fonsecaea_pedrosoi,Madurella_mycetomatis,Mycobacterium_leprae,Leishmania_infantum,Trypanosoma_brucei,Wuchereria_bancrofti,Plasmodium_falciparum,Staphylococcus_aureus,Trichuris_trichiura,Dracunculus_medinensis,Trypanosoma_cruzi,Ajellomyces_capsulatus,Brugia_malayi,Mycobacterium_tuberculosis,Schistosoma_mansoni,Sporothrix_schenckii,Onchocerca_volvulus,S…
GO:0034641	cellular nitrogen compound metabolic process	1.36	4.55e-09	6.15e-07	348	22	Nocardia_brasiliensis,Paracoccidioides_lutzii,Fonsecaea_pedrosoi,Pseudomonas_aeruginosa,Madurella_mycetomatis,Leishmania_infantum,Trypanosoma_brucei,Wuchereria_bancrofti,Plasmodium_falciparum,Trichuris_trichiura,Dracunculus_medinensis,Klebsiella_pneumoniae,Trypanosoma_cruzi,Ajellomyces_capsulatus,Brugia_malayi,Mycobacterium_tuberculosis,Schistosoma_mansoni,Sporothrix_schenckii,Onchocerca_volvulus…
GO:0048858	cell projection morphogenesis	1.82	2.08e-05	0.00151	64	22	Nocardia_brasiliensis,Paracoccidioides_lutzii,Fonsecaea_pedrosoi,Madurella_mycetomatis,Mycobacterium_leprae,Leishmania_infantum,Trypanosoma_brucei,Wuchereria_bancrofti,Plasmodium_falciparum,Staphylococcus_aureus,Trichuris_trichiura,Dracunculus_medinensis,Trypanosoma_cruzi,Ajellomyces_capsulatus,Brugia_malayi,Mycobacterium_tuberculosis,Schistosoma_mansoni,Sporothrix_schenckii,Onchocerca_volvulus,S…
GO:0032990	cell part morphogenesis	1.75	5.92e-05	0.00382	64	22	Nocardia_brasiliensis,Paracoccidioides_lutzii,Fonsecaea_pedrosoi,Madurella_mycetomatis,Mycobacterium_leprae,Leishmania_infantum,Trypanosoma_brucei,Wuchereria_bancrofti,Plasmodium_falciparum,Staphylococcus_aureus,Trichuris_trichiura,Dracunculus_medinensis,Trypanosoma_cruzi,Ajellomyces_capsulatus,Brugia_malayi,Mycobacterium_tuberculosis,Schistosoma_mansoni,Sporothrix_schenckii,Onchocerca_volvulus,S…
GO:0032989	cellular component morphogenesis	1.56	0.000717	0.0307	68	22	Nocardia_brasiliensis,Paracoccidioides_lutzii,Fonsecaea_pedrosoi,Madurella_mycetomatis,Mycobacterium_leprae,Leishmania_infantum,Trypanosoma_brucei,Wuchereria_bancrofti,Plasmodium_falciparum,Staphylococcus_aureus,Trichuris_trichiura,Dracunculus_medinensis,Trypanosoma_cruzi,Ajellomyces_capsulatus,Brugia_malayi,Mycobacterium_tuberculosis,Schistosoma_mansoni,Sporothrix_schenckii,Onchocerca_volvulus,S…
GO:0045597	positive regulation of cell differentiation	1.72	4.03e-07	4.26e-05	108	22	Nocardia_brasiliensis,Paracoccidioides_lutzii,Fonsecaea_pedrosoi,Pseudomonas_aeruginosa,Madurella_mycetomatis,Mycobacterium_leprae,Leishmania_infantum,Trypanosoma_brucei,Wuchereria_bancrofti,Plasmodium_falciparum,Trichuris_trichiura,Dracunculus_medinensis,Trypanosoma_cruzi,Ajellomyces_capsulatus,Brugia_malayi,Mycobacterium_tuberculosis,Schistosoma_mansoni,Sporothrix_schenckii,Onchocerca_volvulus,…
GO:0006725	cellular aromatic compound metabolic process	1.5	4.17e-13	7.86e-11	327	22	Nocardia_brasiliensis,Paracoccidioides_lutzii,Fonsecaea_pedrosoi,Pseudomonas_aeruginosa,Madurella_mycetomatis,Leishmania_infantum,Trypanosoma_brucei,Wuchereria_bancrofti,Plasmodium_falciparum,Trichuris_trichiura,Dracunculus_medinensis,Klebsiella_pneumoniae,Trypanosoma_cruzi,Ajellomyces_capsulatus,Brugia_malayi,Mycobacterium_tuberculosis,Schistosoma_mansoni,Sporothrix_schenckii,Onchocerca_volvulus…
GO:0046483	heterocycle metabolic process	1.51	2.21e-13	4.38e-11	324	22	Nocardia_brasiliensis,Paracoccidioides_lutzii,Fonsecaea_pedrosoi,Pseudomonas_aeruginosa,Madurella_mycetomatis,Leishmania_infantum,Trypanosoma_brucei,Wuchereria_bancrofti,Plasmodium_falciparum,Trichuris_trichiura,Dracunculus_medinensis,Klebsiella_pneumoniae,Trypanosoma_cruzi,Ajellomyces_capsulatus,Brugia_malayi,Mycobacterium_tuberculosis,Schistosoma_mansoni,Sporothrix_schenckii,Onchocerca_volvulus…
GO:1901360	organic cyclic compound metabolic process	1.4	7.42e-10	1.12e-07	330	22	Nocardia_brasiliensis,Paracoccidioides_lutzii,Fonsecaea_pedrosoi,Pseudomonas_aeruginosa,Madurella_mycetomatis,Leishmania_infantum,Trypanosoma_brucei,Wuchereria_bancrofti,Plasmodium_falciparum,Trichuris_trichiura,Dracunculus_medinensis,Klebsiella_pneumoniae,Trypanosoma_cruzi,Ajellomyces_capsulatus,Brugia_malayi,Mycobacterium_tuberculosis,Schistosoma_mansoni,Sporothrix_schenckii,Onchocerca_volvulus…
GO:0006139	nucleobase-containing compound metabolic process	1.59	4.05e-16	9.34e-14	322	22	Nocardia_brasiliensis,Paracoccidioides_lutzii,Fonsecaea_pedrosoi,Pseudomonas_aeruginosa,Madurella_mycetomatis,Leishmania_infantum,Trypanosoma_brucei,Wuchereria_bancrofti,Plasmodium_falciparum,Trichuris_trichiura,Dracunculus_medinensis,Klebsiella_pneumoniae,Trypanosoma_cruzi,Ajellomyces_capsulatus,Brugia_malayi,Mycobacterium_tuberculosis,Schistosoma_mansoni,Sporothrix_schenckii,Onchocerca_volvulus…
GO:0090304	nucleic acid metabolic process	1.92	2.58e-27	1.01e-24	313	22	Nocardia_brasiliensis,Paracoccidioides_lutzii,Fonsecaea_pedrosoi,Pseudomonas_aeruginosa,Madurella_mycetomatis,Leishmania_infantum,Trypanosoma_brucei,Wuchereria_bancrofti,Plasmodium_falciparum,Trichuris_trichiura,Dracunculus_medinensis,Klebsiella_pneumoniae,Trypanosoma_cruzi,Ajellomyces_capsulatus,Brugia_malayi,Mycobacterium_tuberculosis,Schistosoma_mansoni,Sporothrix_schenckii,Onchocerca_volvulus…
GO:0016070	RNA metabolic process	2.28	2.36e-33	1.27e-30	267	22	Nocardia_brasiliensis,Paracoccidioides_lutzii,Fonsecaea_pedrosoi,Pseudomonas_aeruginosa,Madurella_mycetomatis,Leishmania_infantum,Trypanosoma_brucei,Wuchereria_bancrofti,Plasmodium_falciparum,Trichuris_trichiura,Dracunculus_medinensis,Klebsiella_pneumoniae,Trypanosoma_cruzi,Ajellomyces_capsulatus,Brugia_malayi,Mycobacterium_tuberculosis,Schistosoma_mansoni,Sporothrix_schenckii,Onchocerca_volvulus…
GO:0048568	embryonic organ development	2.05	2.87e-07	3.08e-05	67	22	Nocardia_brasiliensis,Paracoccidioides_lutzii,Fonsecaea_pedrosoi,Pseudomonas_aeruginosa,Madurella_mycetomatis,Leishmania_infantum,Trypanosoma_brucei,Wuchereria_bancrofti,Plasmodium_falciparum,Trichuris_trichiura,Dracunculus_medinensis,Klebsiella_pneumoniae,Trypanosoma_cruzi,Ajellomyces_capsulatus,Brugia_malayi,Mycobacterium_tuberculosis,Schistosoma_mansoni,Sporothrix_schenckii,Onchocerca_volvulus…
GO:0045595	regulation of cell differentiation	1.62	1.33e-09	1.91e-07	183	22	Nocardia_brasiliensis,Paracoccidioides_lutzii,Fonsecaea_pedrosoi,Pseudomonas_aeruginosa,Madurella_mycetomatis,Mycobacterium_leprae,Leishmania_infantum,Trypanosoma_brucei,Wuchereria_bancrofti,Plasmodium_falciparum,Trichuris_trichiura,Dracunculus_medinensis,Trypanosoma_cruzi,Ajellomyces_capsulatus,Brugia_malayi,Mycobacterium_tuberculosis,Schistosoma_mansoni,Sporothrix_schenckii,Onchocerca_volvulus,…
GO:0010608	post-transcriptional regulation of gene expression	2.19	1.91e-09	2.7e-07	79	22	Nocardia_brasiliensis,Pseudomonas_aeruginosa,Fonsecaea_pedrosoi,Paracoccidioides_lutzii,Madurella_mycetomatis,Leishmania_infantum,Trypanosoma_brucei,Wuchereria_bancrofti,Plasmodium_falciparum,Trichuris_trichiura,Dracunculus_medinensis,Trypanosoma_cruzi,Ajellomyces_capsulatus,Brugia_malayi,Mycobacterium_tuberculosis,Helicobacter_pylori,Schistosoma_mansoni,Sporothrix_schenckii,Onchocerca_volvulus,S…
GO:0120039	plasma membrane bounded cell projection morphogenesis	1.84	1.86e-05	0.00139	64	22	Nocardia_brasiliensis,Paracoccidioides_lutzii,Fonsecaea_pedrosoi,Madurella_mycetomatis,Mycobacterium_leprae,Leishmania_infantum,Trypanosoma_brucei,Wuchereria_bancrofti,Plasmodium_falciparum,Staphylococcus_aureus,Trichuris_trichiura,Dracunculus_medinensis,Trypanosoma_cruzi,Ajellomyces_capsulatus,Brugia_malayi,Mycobacterium_tuberculosis,Schistosoma_mansoni,Sporothrix_schenckii,Onchocerca_volvulus,S…
GO:0035239	tube morphogenesis	1.69	1.53e-05	0.00118	82	22	Nocardia_brasiliensis,Paracoccidioides_lutzii,Fonsecaea_pedrosoi,Madurella_mycetomatis,Mycobacterium_leprae,Leishmania_infantum,Trypanosoma_brucei,Wuchereria_bancrofti,Plasmodium_falciparum,Staphylococcus_aureus,Trichuris_trichiura,Dracunculus_medinensis,Trypanosoma_cruzi,Ajellomyces_capsulatus,Brugia_malayi,Mycobacterium_tuberculosis,Schistosoma_mansoni,Sporothrix_schenckii,Onchocerca_volvulus,S…
GO:2000026	regulation of multicellular organismal development	1.48	9.35e-06	0.000751	146	22	Nocardia_brasiliensis,Enterococcus_faecium,Paracoccidioides_lutzii,Fonsecaea_pedrosoi,Madurella_mycetomatis,Mycobacterium_leprae,Leishmania_infantum,Trypanosoma_brucei,Wuchereria_bancrofti,Plasmodium_falciparum,Trichuris_trichiura,Dracunculus_medinensis,Trypanosoma_cruzi,Ajellomyces_capsulatus,Brugia_malayi,Mycobacterium_tuberculosis,Schistosoma_mansoni,Sporothrix_schenckii,Onchocerca_volvulus,St…
GO:1901362	organic cyclic compound biosynthetic process	1.43	0.000153	0.0085	125	22	Nocardia_brasiliensis,Paracoccidioides_lutzii,Fonsecaea_pedrosoi,Pseudomonas_aeruginosa,Madurella_mycetomatis,Leishmania_infantum,Trypanosoma_brucei,Wuchereria_bancrofti,Plasmodium_falciparum,Trichuris_trichiura,Dracunculus_medinensis,Klebsiella_pneumoniae,Trypanosoma_cruzi,Ajellomyces_capsulatus,Brugia_malayi,Mycobacterium_tuberculosis,Schistosoma_mansoni,Sporothrix_schenckii,Onchocerca_volvulus…
GO:0007389	pattern specification process	2.22	5.63e-09	7.47e-07	73	22	Nocardia_brasiliensis,Paracoccidioides_lutzii,Fonsecaea_pedrosoi,Madurella_mycetomatis,Mycobacterium_leprae,Leishmania_infantum,Trypanosoma_brucei,Wuchereria_bancrofti,Plasmodium_falciparum,Trichuris_trichiura,Dracunculus_medinensis,Klebsiella_pneumoniae,Trypanosoma_cruzi,Ajellomyces_capsulatus,Brugia_malayi,Mycobacterium_tuberculosis,Schistosoma_mansoni,Sporothrix_schenckii,Onchocerca_volvulus,S…
GO:0006351	DNA-templated transcription	2.5	3e-16	7.47e-14	110	22	Nocardia_brasiliensis,Paracoccidioides_lutzii,Fonsecaea_pedrosoi,Pseudomonas_aeruginosa,Madurella_mycetomatis,Leishmania_infantum,Trypanosoma_brucei,Wuchereria_bancrofti,Plasmodium_falciparum,Trichuris_trichiura,Dracunculus_medinensis,Klebsiella_pneumoniae,Trypanosoma_cruzi,Ajellomyces_capsulatus,Brugia_malayi,Mycobacterium_tuberculosis,Schistosoma_mansoni,Sporothrix_schenckii,Onchocerca_volvulus…
GO:0060173	limb development	2.29	0.000138	0.00782	30	22	Paracoccidioides_lutzii,Fonsecaea_pedrosoi,Madurella_mycetomatis,Mycobacterium_leprae,Leishmania_infantum,Trypanosoma_brucei,Wuchereria_bancrofti,Plasmodium_falciparum,Staphylococcus_aureus,Trichuris_trichiura,Dracunculus_medinensis,Klebsiella_pneumoniae,Trypanosoma_cruzi,Ajellomyces_capsulatus,Brugia_malayi,Mycobacterium_tuberculosis,Schistosoma_mansoni,Sporothrix_schenckii,Onchocerca_volvulus,S…
GO:0048736	appendage development	2.29	0.000138	0.00779	30	22	Paracoccidioides_lutzii,Fonsecaea_pedrosoi,Madurella_mycetomatis,Mycobacterium_leprae,Leishmania_infantum,Trypanosoma_brucei,Wuchereria_bancrofti,Plasmodium_falciparum,Staphylococcus_aureus,Trichuris_trichiura,Dracunculus_medinensis,Klebsiella_pneumoniae,Trypanosoma_cruzi,Ajellomyces_capsulatus,Brugia_malayi,Mycobacterium_tuberculosis,Schistosoma_mansoni,Sporothrix_schenckii,Onchocerca_volvulus,S…
GO:0071824	protein-DNA complex subunit organization	2.28	1.31e-05	0.00103	38	22	Nocardia_brasiliensis,Paracoccidioides_lutzii,Fonsecaea_pedrosoi,Madurella_mycetomatis,Mycobacterium_leprae,Leishmania_infantum,Trypanosoma_brucei,Wuchereria_bancrofti,Plasmodium_falciparum,Trichuris_trichiura,Dracunculus_medinensis,Klebsiella_pneumoniae,Trypanosoma_cruzi,Ajellomyces_capsulatus,Brugia_malayi,Mycobacterium_tuberculosis,Schistosoma_mansoni,Sporothrix_schenckii,Onchocerca_volvulus,S…
GO:0080135	regulation of cellular response to stress	1.61	8.2e-05	0.00508	82	22	Nocardia_brasiliensis,Enterococcus_faecium,Paracoccidioides_lutzii,Fonsecaea_pedrosoi,Madurella_mycetomatis,Mycobacterium_leprae,Leishmania_infantum,Trypanosoma_brucei,Wuchereria_bancrofti,Plasmodium_falciparum,Trichuris_trichiura,Dracunculus_medinensis,Trypanosoma_cruzi,Ajellomyces_capsulatus,Brugia_malayi,Mycobacterium_tuberculosis,Schistosoma_mansoni,Sporothrix_schenckii,Onchocerca_volvulus,St…
GO:0006338	chromatin remodeling	3.3	5.9e-17	1.54e-14	76	22	Nocardia_brasiliensis,Paracoccidioides_lutzii,Fonsecaea_pedrosoi,Madurella_mycetomatis,Mycobacterium_leprae,Leishmania_infantum,Trypanosoma_brucei,Wuchereria_bancrofti,Plasmodium_falciparum,Trichuris_trichiura,Dracunculus_medinensis,Klebsiella_pneumoniae,Trypanosoma_cruzi,Ajellomyces_capsulatus,Brugia_malayi,Mycobacterium_tuberculosis,Schistosoma_mansoni,Sporothrix_schenckii,Onchocerca_volvulus,S…
GO:0051052	regulation of DNA metabolic process	1.91	1e-06	9.99e-05	74	22	Nocardia_brasiliensis,Paracoccidioides_lutzii,Fonsecaea_pedrosoi,Pseudomonas_aeruginosa,Madurella_mycetomatis,Mycobacterium_leprae,Leishmania_infantum,Trypanosoma_brucei,Wuchereria_bancrofti,Plasmodium_falciparum,Trichuris_trichiura,Dracunculus_medinensis,Trypanosoma_cruzi,Ajellomyces_capsulatus,Brugia_malayi,Mycobacterium_tuberculosis,Schistosoma_mansoni,Sporothrix_schenckii,Onchocerca_volvulus,…
GO:0043588	skin development	2.26	1.61e-05	0.00123	39	22	Nocardia_brasiliensis,Shigella_dysenteriae,Paracoccidioides_lutzii,Fonsecaea_pedrosoi,Pseudomonas_aeruginosa,Madurella_mycetomatis,Mycobacterium_leprae,Leishmania_infantum,Trypanosoma_brucei,Wuchereria_bancrofti,Plasmodium_falciparum,Staphylococcus_aureus,Dracunculus_medinensis,Trypanosoma_cruzi,Ajellomyces_capsulatus,Mycobacterium_tuberculosis,Schistosoma_mansoni,Sporothrix_schenckii,Onchocerca_…
GO:0003002	regionalization	2.48	2.1e-09	2.94e-07	61	22	Nocardia_brasiliensis,Paracoccidioides_lutzii,Fonsecaea_pedrosoi,Madurella_mycetomatis,Mycobacterium_leprae,Leishmania_infantum,Trypanosoma_brucei,Wuchereria_bancrofti,Plasmodium_falciparum,Trichuris_trichiura,Dracunculus_medinensis,Klebsiella_pneumoniae,Trypanosoma_cruzi,Ajellomyces_capsulatus,Brugia_malayi,Mycobacterium_tuberculosis,Schistosoma_mansoni,Sporothrix_schenckii,Onchocerca_volvulus,S…
GO:0048729	tissue morphogenesis	1.69	0.000101	0.00602	69	22	Paracoccidioides_lutzii,Fonsecaea_pedrosoi,Pseudomonas_aeruginosa,Madurella_mycetomatis,Mycobacterium_leprae,Leishmania_infantum,Trypanosoma_brucei,Wuchereria_bancrofti,Plasmodium_falciparum,Staphylococcus_aureus,Trichuris_trichiura,Dracunculus_medinensis,Trypanosoma_cruzi,Ajellomyces_capsulatus,Brugia_malayi,Mycobacterium_tuberculosis,Schistosoma_mansoni,Sporothrix_schenckii,Onchocerca_volvulus,…
GO:0097659	nucleic acid-templated transcription	2.5	3.28e-16	7.66e-14	110	22	Nocardia_brasiliensis,Paracoccidioides_lutzii,Fonsecaea_pedrosoi,Pseudomonas_aeruginosa,Madurella_mycetomatis,Leishmania_infantum,Trypanosoma_brucei,Wuchereria_bancrofti,Plasmodium_falciparum,Trichuris_trichiura,Dracunculus_medinensis,Klebsiella_pneumoniae,Trypanosoma_cruzi,Ajellomyces_capsulatus,Brugia_malayi,Mycobacterium_tuberculosis,Schistosoma_mansoni,Sporothrix_schenckii,Onchocerca_volvulus…
GO:0019438	aromatic compound biosynthetic process	1.57	3.53e-06	0.000317	123	22	Nocardia_brasiliensis,Paracoccidioides_lutzii,Fonsecaea_pedrosoi,Pseudomonas_aeruginosa,Madurella_mycetomatis,Leishmania_infantum,Trypanosoma_brucei,Wuchereria_bancrofti,Plasmodium_falciparum,Trichuris_trichiura,Dracunculus_medinensis,Klebsiella_pneumoniae,Trypanosoma_cruzi,Ajellomyces_capsulatus,Brugia_malayi,Mycobacterium_tuberculosis,Schistosoma_mansoni,Sporothrix_schenckii,Onchocerca_volvulus…
GO:0006325	chromatin organization	2.75	1.41e-19	4.52e-17	115	22	Nocardia_brasiliensis,Paracoccidioides_lutzii,Fonsecaea_pedrosoi,Madurella_mycetomatis,Mycobacterium_leprae,Leishmania_infantum,Trypanosoma_brucei,Wuchereria_bancrofti,Plasmodium_falciparum,Trichuris_trichiura,Dracunculus_medinensis,Klebsiella_pneumoniae,Trypanosoma_cruzi,Ajellomyces_capsulatus,Brugia_malayi,Mycobacterium_tuberculosis,Schistosoma_mansoni,Sporothrix_schenckii,Onchocerca_volvulus,S…
GO:0002376	immune system process	0.74	0.000449	0.0213	126	22	Nocardia_brasiliensis,Shigella_dysenteriae,Paracoccidioides_lutzii,Fonsecaea_pedrosoi,Pseudomonas_aeruginosa,Madurella_mycetomatis,Leishmania_infantum,Trypanosoma_brucei,Wuchereria_bancrofti,Plasmodium_falciparum,Trichuris_trichiura,Dracunculus_medinensis,Trypanosoma_cruzi,Ajellomyces_capsulatus,Brugia_malayi,Mycobacterium_tuberculosis,Schistosoma_mansoni,Sporothrix_schenckii,Onchocerca_volvulus,…
GO:0032774	RNA biosynthetic process	2.46	9.58e-16	2.18e-13	110	22	Nocardia_brasiliensis,Paracoccidioides_lutzii,Fonsecaea_pedrosoi,Pseudomonas_aeruginosa,Madurella_mycetomatis,Leishmania_infantum,Trypanosoma_brucei,Wuchereria_bancrofti,Plasmodium_falciparum,Trichuris_trichiura,Dracunculus_medinensis,Klebsiella_pneumoniae,Trypanosoma_cruzi,Ajellomyces_capsulatus,Brugia_malayi,Mycobacterium_tuberculosis,Schistosoma_mansoni,Sporothrix_schenckii,Onchocerca_volvulus…
GO:0009059	macromolecule biosynthetic process	1.38	0.000201	0.0108	147	22	Nocardia_brasiliensis,Paracoccidioides_lutzii,Fonsecaea_pedrosoi,Pseudomonas_aeruginosa,Madurella_mycetomatis,Leishmania_infantum,Trypanosoma_brucei,Wuchereria_bancrofti,Plasmodium_falciparum,Trichuris_trichiura,Dracunculus_medinensis,Klebsiella_pneumoniae,Trypanosoma_cruzi,Ajellomyces_capsulatus,Brugia_malayi,Mycobacterium_tuberculosis,Schistosoma_mansoni,Sporothrix_schenckii,Onchocerca_volvulus…
GO:0034654	nucleobase-containing compound biosynthetic process	1.67	2.37e-07	2.63e-05	121	22	Nocardia_brasiliensis,Paracoccidioides_lutzii,Fonsecaea_pedrosoi,Pseudomonas_aeruginosa,Madurella_mycetomatis,Leishmania_infantum,Trypanosoma_brucei,Wuchereria_bancrofti,Plasmodium_falciparum,Trichuris_trichiura,Dracunculus_medinensis,Klebsiella_pneumoniae,Trypanosoma_cruzi,Ajellomyces_capsulatus,Brugia_malayi,Mycobacterium_tuberculosis,Schistosoma_mansoni,Sporothrix_schenckii,Onchocerca_volvulus…
GO:0018130	heterocycle biosynthetic process	1.57	3.29e-06	0.000298	122	22	Nocardia_brasiliensis,Paracoccidioides_lutzii,Fonsecaea_pedrosoi,Pseudomonas_aeruginosa,Madurella_mycetomatis,Leishmania_infantum,Trypanosoma_brucei,Wuchereria_bancrofti,Plasmodium_falciparum,Trichuris_trichiura,Dracunculus_medinensis,Klebsiella_pneumoniae,Trypanosoma_cruzi,Ajellomyces_capsulatus,Brugia_malayi,Mycobacterium_tuberculosis,Schistosoma_mansoni,Sporothrix_schenckii,Onchocerca_volvulus…
GO:0008283	cell population proliferation	1.59	0.00012	0.00691	82	22	Nocardia_brasiliensis,Shigella_dysenteriae,Paracoccidioides_lutzii,Fonsecaea_pedrosoi,Madurella_mycetomatis,Mycobacterium_leprae,Leishmania_infantum,Trypanosoma_brucei,Wuchereria_bancrofti,Plasmodium_falciparum,Staphylococcus_aureus,Trichuris_trichiura,Trypanosoma_cruzi,Ajellomyces_capsulatus,Brugia_malayi,Mycobacterium_tuberculosis,Schistosoma_mansoni,Sporothrix_schenckii,Onchocerca_volvulus,Str…
GO:0048667	cell morphogenesis involved in neuron differentiation	1.8	8.21e-05	0.00506	57	21	Nocardia_brasiliensis,Paracoccidioides_lutzii,Fonsecaea_pedrosoi,Madurella_mycetomatis,Mycobacterium_leprae,Leishmania_infantum,Trypanosoma_brucei,Wuchereria_bancrofti,Plasmodium_falciparum,Staphylococcus_aureus,Trichuris_trichiura,Dracunculus_medinensis,Trypanosoma_cruzi,Ajellomyces_capsulatus,Brugia_malayi,Schistosoma_mansoni,Sporothrix_schenckii,Onchocerca_volvulus,Strongyloides_stercoralis,Cl…
GO:0034248	regulation of cellular amide metabolic process	1.97	1.15e-06	0.000112	67	21	Nocardia_brasiliensis,Pseudomonas_aeruginosa,Fonsecaea_pedrosoi,Paracoccidioides_lutzii,Madurella_mycetomatis,Leishmania_infantum,Trypanosoma_brucei,Wuchereria_bancrofti,Plasmodium_falciparum,Trichuris_trichiura,Dracunculus_medinensis,Trypanosoma_cruzi,Ajellomyces_capsulatus,Brugia_malayi,Mycobacterium_tuberculosis,Schistosoma_mansoni,Sporothrix_schenckii,Onchocerca_volvulus,Strongyloides_stercor…
GO:2000112	regulation of cellular macromolecule biosynthetic process	1.94	1.28e-06	0.000123	69	21	Nocardia_brasiliensis,Pseudomonas_aeruginosa,Fonsecaea_pedrosoi,Paracoccidioides_lutzii,Madurella_mycetomatis,Leishmania_infantum,Trypanosoma_brucei,Wuchereria_bancrofti,Plasmodium_falciparum,Trichuris_trichiura,Dracunculus_medinensis,Trypanosoma_cruzi,Ajellomyces_capsulatus,Brugia_malayi,Mycobacterium_tuberculosis,Schistosoma_mansoni,Sporothrix_schenckii,Onchocerca_volvulus,Strongyloides_stercor…
GO:0048705	skeletal system morphogenesis	2.08	0.000244	0.0127	34	21	Paracoccidioides_lutzii,Fonsecaea_pedrosoi,Madurella_mycetomatis,Salmonella_typhimurium,Leishmania_infantum,Trypanosoma_brucei,Wuchereria_bancrofti,Plasmodium_falciparum,Staphylococcus_aureus,Trichuris_trichiura,Dracunculus_medinensis,Trypanosoma_cruzi,Ajellomyces_capsulatus,Brugia_malayi,Mycobacterium_tuberculosis,Schistosoma_mansoni,Sporothrix_schenckii,Onchocerca_volvulus,Strongyloides_stercor…
GO:0030902	hindbrain development	2.56	2.12e-05	0.00153	29	21	Nocardia_brasiliensis,Paracoccidioides_lutzii,Fonsecaea_pedrosoi,Madurella_mycetomatis,Mycobacterium_leprae,Leishmania_infantum,Trypanosoma_brucei,Wuchereria_bancrofti,Plasmodium_falciparum,Trichuris_trichiura,Dracunculus_medinensis,Klebsiella_pneumoniae,Trypanosoma_cruzi,Ajellomyces_capsulatus,Mycobacterium_tuberculosis,Schistosoma_mansoni,Sporothrix_schenckii,Onchocerca_volvulus,Strongyloides_s…
GO:0051726	regulation of cell cycle	1.61	5.67e-07	5.96e-05	129	21	Nocardia_brasiliensis,Paracoccidioides_lutzii,Fonsecaea_pedrosoi,Madurella_mycetomatis,Mycobacterium_leprae,Leishmania_infantum,Trypanosoma_brucei,Wuchereria_bancrofti,Plasmodium_falciparum,Trichuris_trichiura,Dracunculus_medinensis,Trypanosoma_cruzi,Ajellomyces_capsulatus,Brugia_malayi,Mycobacterium_tuberculosis,Schistosoma_mansoni,Sporothrix_schenckii,Onchocerca_volvulus,Strongyloides_stercoral…
GO:0048732	gland development	1.94	7.75e-06	0.000639	59	21	Nocardia_brasiliensis,Paracoccidioides_lutzii,Fonsecaea_pedrosoi,Madurella_mycetomatis,Leishmania_infantum,Trypanosoma_brucei,Wuchereria_bancrofti,Plasmodium_falciparum,Staphylococcus_aureus,Trichuris_trichiura,Dracunculus_medinensis,Trypanosoma_cruzi,Ajellomyces_capsulatus,Brugia_malayi,Mycobacterium_tuberculosis,Schistosoma_mansoni,Sporothrix_schenckii,Onchocerca_volvulus,Strongyloides_stercora…
GO:0007346	regulation of mitotic cell cycle	1.61	0.000955	0.0384	57	21	Nocardia_brasiliensis,Paracoccidioides_lutzii,Fonsecaea_pedrosoi,Madurella_mycetomatis,Mycobacterium_leprae,Leishmania_infantum,Trypanosoma_brucei,Wuchereria_bancrofti,Plasmodium_falciparum,Trichuris_trichiura,Dracunculus_medinensis,Trypanosoma_cruzi,Ajellomyces_capsulatus,Brugia_malayi,Mycobacterium_tuberculosis,Schistosoma_mansoni,Sporothrix_schenckii,Onchocerca_volvulus,Strongyloides_stercoral…
GO:0018205	peptidyl-lysine modification	2.16	5.02e-06	0.000432	48	21	Nocardia_brasiliensis,Paracoccidioides_lutzii,Fonsecaea_pedrosoi,Madurella_mycetomatis,Mycobacterium_leprae,Leishmania_infantum,Trypanosoma_brucei,Wuchereria_bancrofti,Plasmodium_falciparum,Trichuris_trichiura,Dracunculus_medinensis,Trypanosoma_cruzi,Ajellomyces_capsulatus,Brugia_malayi,Mycobacterium_tuberculosis,Schistosoma_mansoni,Sporothrix_schenckii,Onchocerca_volvulus,Strongyloides_stercoral…
GO:0006354	DNA-templated transcription elongation	3.2	1.21e-09	1.75e-07	42	21	Nocardia_brasiliensis,Paracoccidioides_lutzii,Fonsecaea_pedrosoi,Pseudomonas_aeruginosa,Madurella_mycetomatis,Leishmania_infantum,Trypanosoma_brucei,Wuchereria_bancrofti,Plasmodium_falciparum,Trichuris_trichiura,Dracunculus_medinensis,Trypanosoma_cruzi,Ajellomyces_capsulatus,Brugia_malayi,Mycobacterium_tuberculosis,Schistosoma_mansoni,Sporothrix_schenckii,Onchocerca_volvulus,Strongyloides_stercor…
GO:0009952	anterior/posterior pattern specification	2.43	3.62e-06	0.000324	38	21	Nocardia_brasiliensis,Paracoccidioides_lutzii,Fonsecaea_pedrosoi,Madurella_mycetomatis,Mycobacterium_leprae,Leishmania_infantum,Trypanosoma_brucei,Wuchereria_bancrofti,Plasmodium_falciparum,Trichuris_trichiura,Dracunculus_medinensis,Klebsiella_pneumoniae,Trypanosoma_cruzi,Ajellomyces_capsulatus,Brugia_malayi,Mycobacterium_tuberculosis,Sporothrix_schenckii,Onchocerca_volvulus,Strongyloides_stercor…
GO:0010564	regulation of cell cycle process	1.56	0.000272	0.014	80	21	Nocardia_brasiliensis,Paracoccidioides_lutzii,Fonsecaea_pedrosoi,Madurella_mycetomatis,Mycobacterium_leprae,Leishmania_infantum,Trypanosoma_brucei,Wuchereria_bancrofti,Plasmodium_falciparum,Trichuris_trichiura,Dracunculus_medinensis,Trypanosoma_cruzi,Ajellomyces_capsulatus,Brugia_malayi,Mycobacterium_tuberculosis,Schistosoma_mansoni,Sporothrix_schenckii,Onchocerca_volvulus,Strongyloides_stercoral…
GO:0048598	embryonic morphogenesis	1.9	2.7e-07	2.94e-05	81	21	Nocardia_brasiliensis,Paracoccidioides_lutzii,Fonsecaea_pedrosoi,Madurella_mycetomatis,Mycobacterium_leprae,Leishmania_infantum,Trypanosoma_brucei,Wuchereria_bancrofti,Plasmodium_falciparum,Trichuris_trichiura,Dracunculus_medinensis,Klebsiella_pneumoniae,Trypanosoma_cruzi,Ajellomyces_capsulatus,Brugia_malayi,Mycobacterium_tuberculosis,Sporothrix_schenckii,Onchocerca_volvulus,Strongyloides_stercor…
GO:0001701	in utero embryonic development	1.94	1.51e-05	0.00117	55	21	Nocardia_brasiliensis,Paracoccidioides_lutzii,Fonsecaea_pedrosoi,Madurella_mycetomatis,Mycobacterium_leprae,Leishmania_infantum,Trypanosoma_brucei,Wuchereria_bancrofti,Plasmodium_falciparum,Staphylococcus_aureus,Trichuris_trichiura,Trypanosoma_cruzi,Ajellomyces_capsulatus,Brugia_malayi,Mycobacterium_tuberculosis,Schistosoma_mansoni,Sporothrix_schenckii,Onchocerca_volvulus,Strongyloides_stercorali…
GO:1901566	organonitrogen compound biosynthetic process	0.44	9.2e-10	1.36e-07	42	21	Nocardia_brasiliensis,Pseudomonas_aeruginosa,Fonsecaea_pedrosoi,Paracoccidioides_lutzii,Madurella_mycetomatis,Leishmania_infantum,Trypanosoma_brucei,Wuchereria_bancrofti,Plasmodium_falciparum,Trichuris_trichiura,Dracunculus_medinensis,Trypanosoma_cruzi,Ajellomyces_capsulatus,Brugia_malayi,Mycobacterium_tuberculosis,Schistosoma_mansoni,Sporothrix_schenckii,Onchocerca_volvulus,Strongyloides_stercor…
GO:0006417	regulation of translation	2.16	1.26e-07	1.43e-05	64	21	Nocardia_brasiliensis,Pseudomonas_aeruginosa,Fonsecaea_pedrosoi,Paracoccidioides_lutzii,Madurella_mycetomatis,Leishmania_infantum,Trypanosoma_brucei,Wuchereria_bancrofti,Plasmodium_falciparum,Trichuris_trichiura,Dracunculus_medinensis,Trypanosoma_cruzi,Ajellomyces_capsulatus,Brugia_malayi,Mycobacterium_tuberculosis,Schistosoma_mansoni,Sporothrix_schenckii,Onchocerca_volvulus,Strongyloides_stercor…
GO:0007600	sensory perception	0.5	5.38e-06	0.00046	36	21	Nocardia_brasiliensis,Paracoccidioides_lutzii,Fonsecaea_pedrosoi,Madurella_mycetomatis,Mycobacterium_leprae,Leishmania_infantum,Trypanosoma_brucei,Wuchereria_bancrofti,Plasmodium_falciparum,Trichuris_trichiura,Dracunculus_medinensis,Trypanosoma_cruzi,Ajellomyces_capsulatus,Brugia_malayi,Mycobacterium_tuberculosis,Schistosoma_mansoni,Sporothrix_schenckii,Onchocerca_volvulus,Strongyloides_stercoral…
GO:0045596	negative regulation of cell differentiation	1.75	3.95e-06	0.000351	85	21	Nocardia_brasiliensis,Paracoccidioides_lutzii,Fonsecaea_pedrosoi,Madurella_mycetomatis,Mycobacterium_leprae,Leishmania_infantum,Trypanosoma_brucei,Wuchereria_bancrofti,Plasmodium_falciparum,Trichuris_trichiura,Dracunculus_medinensis,Trypanosoma_cruzi,Ajellomyces_capsulatus,Brugia_malayi,Mycobacterium_tuberculosis,Schistosoma_mansoni,Sporothrix_schenckii,Onchocerca_volvulus,Strongyloides_stercoral…
GO:0051093	negative regulation of developmental process	1.71	2.77e-07	2.99e-05	113	21	Nocardia_brasiliensis,Paracoccidioides_lutzii,Fonsecaea_pedrosoi,Madurella_mycetomatis,Mycobacterium_leprae,Leishmania_infantum,Trypanosoma_brucei,Wuchereria_bancrofti,Plasmodium_falciparum,Trichuris_trichiura,Dracunculus_medinensis,Trypanosoma_cruzi,Ajellomyces_capsulatus,Brugia_malayi,Mycobacterium_tuberculosis,Schistosoma_mansoni,Sporothrix_schenckii,Onchocerca_volvulus,Strongyloides_stercoral…
GO:0010629	negative regulation of gene expression	1.8	1.13e-08	1.44e-06	116	21	Nocardia_brasiliensis,Pseudomonas_aeruginosa,Fonsecaea_pedrosoi,Paracoccidioides_lutzii,Madurella_mycetomatis,Leishmania_infantum,Trypanosoma_brucei,Wuchereria_bancrofti,Plasmodium_falciparum,Trichuris_trichiura,Dracunculus_medinensis,Trypanosoma_cruzi,Ajellomyces_capsulatus,Brugia_malayi,Mycobacterium_tuberculosis,Schistosoma_mansoni,Sporothrix_schenckii,Onchocerca_volvulus,Strongyloides_stercor…
GO:0034645	cellular macromolecule biosynthetic process	0.56	0.000533	0.0243	31	21	Nocardia_brasiliensis,Pseudomonas_aeruginosa,Fonsecaea_pedrosoi,Paracoccidioides_lutzii,Madurella_mycetomatis,Leishmania_infantum,Trypanosoma_brucei,Wuchereria_bancrofti,Plasmodium_falciparum,Trichuris_trichiura,Dracunculus_medinensis,Trypanosoma_cruzi,Ajellomyces_capsulatus,Brugia_malayi,Mycobacterium_tuberculosis,Schistosoma_mansoni,Sporothrix_schenckii,Onchocerca_volvulus,Strongyloides_stercor…
GO:0003007	heart morphogenesis	1.94	0.00073	0.0312	35	21	Nocardia_brasiliensis,Paracoccidioides_lutzii,Fonsecaea_pedrosoi,Pseudomonas_aeruginosa,Madurella_mycetomatis,Leishmania_infantum,Trypanosoma_brucei,Wuchereria_bancrofti,Plasmodium_falciparum,Trichuris_trichiura,Dracunculus_medinensis,Trypanosoma_cruzi,Ajellomyces_capsulatus,Brugia_malayi,Mycobacterium_tuberculosis,Schistosoma_mansoni,Sporothrix_schenckii,Onchocerca_volvulus,Strongyloides_stercor…
GO:0030900	forebrain development	2.09	1.07e-06	0.000106	58	21	Paracoccidioides_lutzii,Fonsecaea_pedrosoi,Madurella_mycetomatis,Mycobacterium_leprae,Leishmania_infantum,Trypanosoma_brucei,Wuchereria_bancrofti,Plasmodium_falciparum,Staphylococcus_aureus,Trichuris_trichiura,Dracunculus_medinensis,Trypanosoma_cruzi,Ajellomyces_capsulatus,Brugia_malayi,Mycobacterium_tuberculosis,Schistosoma_mansoni,Sporothrix_schenckii,Onchocerca_volvulus,Strongyloides_stercoral…
GO:0065004	protein-DNA complex assembly	2.1	0.000435	0.0209	30	21	Nocardia_brasiliensis,Paracoccidioides_lutzii,Fonsecaea_pedrosoi,Madurella_mycetomatis,Leishmania_infantum,Trypanosoma_brucei,Wuchereria_bancrofti,Plasmodium_falciparum,Trichuris_trichiura,Dracunculus_medinensis,Klebsiella_pneumoniae,Trypanosoma_cruzi,Ajellomyces_capsulatus,Brugia_malayi,Mycobacterium_tuberculosis,Schistosoma_mansoni,Sporothrix_schenckii,Onchocerca_volvulus,Strongyloides_stercora…
GO:1903311	regulation of mRNA metabolic process	3.4	3.58e-17	9.66e-15	74	21	Nocardia_brasiliensis,Paracoccidioides_lutzii,Fonsecaea_pedrosoi,Madurella_mycetomatis,Leishmania_infantum,Trypanosoma_brucei,Wuchereria_bancrofti,Plasmodium_falciparum,Trichuris_trichiura,Dracunculus_medinensis,Trypanosoma_cruzi,Ajellomyces_capsulatus,Brugia_malayi,Mycobacterium_tuberculosis,Helicobacter_pylori,Schistosoma_mansoni,Sporothrix_schenckii,Onchocerca_volvulus,Strongyloides_stercorali…
GO:0006366	transcription by RNA polymerase II	2.1	2.04e-06	0.000195	54	21	Nocardia_brasiliensis,Paracoccidioides_lutzii,Fonsecaea_pedrosoi,Pseudomonas_aeruginosa,Madurella_mycetomatis,Leishmania_infantum,Trypanosoma_brucei,Wuchereria_bancrofti,Plasmodium_falciparum,Trichuris_trichiura,Klebsiella_pneumoniae,Trypanosoma_cruzi,Ajellomyces_capsulatus,Brugia_malayi,Mycobacterium_tuberculosis,Schistosoma_mansoni,Sporothrix_schenckii,Onchocerca_volvulus,Strongyloides_stercora…
GO:0006396	RNA processing	2.45	2e-21	6.67e-19	152	21	Paracoccidioides_lutzii,Fonsecaea_pedrosoi,Pseudomonas_aeruginosa,Madurella_mycetomatis,Leishmania_infantum,Trypanosoma_brucei,Wuchereria_bancrofti,Plasmodium_falciparum,Trichuris_trichiura,Dracunculus_medinensis,Klebsiella_pneumoniae,Trypanosoma_cruzi,Ajellomyces_capsulatus,Brugia_malayi,Mycobacterium_tuberculosis,Schistosoma_mansoni,Sporothrix_schenckii,Onchocerca_volvulus,Strongyloides_stercor…
GO:0043603	cellular amide metabolic process	0.43	2.47e-06	0.000228	25	21	Nocardia_brasiliensis,Pseudomonas_aeruginosa,Fonsecaea_pedrosoi,Paracoccidioides_lutzii,Madurella_mycetomatis,Leishmania_infantum,Trypanosoma_brucei,Wuchereria_bancrofti,Plasmodium_falciparum,Trichuris_trichiura,Dracunculus_medinensis,Trypanosoma_cruzi,Ajellomyces_capsulatus,Brugia_malayi,Mycobacterium_tuberculosis,Schistosoma_mansoni,Sporothrix_schenckii,Onchocerca_volvulus,Strongyloides_stercor…
GO:0016071	mRNA metabolic process	3.04	4.21e-26	1.57e-23	133	21	Nocardia_brasiliensis,Paracoccidioides_lutzii,Fonsecaea_pedrosoi,Pseudomonas_aeruginosa,Madurella_mycetomatis,Leishmania_infantum,Trypanosoma_brucei,Wuchereria_bancrofti,Plasmodium_falciparum,Trichuris_trichiura,Dracunculus_medinensis,Trypanosoma_cruzi,Ajellomyces_capsulatus,Brugia_malayi,Mycobacterium_tuberculosis,Schistosoma_mansoni,Sporothrix_schenckii,Onchocerca_volvulus,Strongyloides_stercor…
GO:0016570	histone modification	2.74	1.14e-12	2.05e-10	72	20	Nocardia_brasiliensis,Paracoccidioides_lutzii,Fonsecaea_pedrosoi,Madurella_mycetomatis,Mycobacterium_leprae,Leishmania_infantum,Trypanosoma_brucei,Wuchereria_bancrofti,Plasmodium_falciparum,Trichuris_trichiura,Trypanosoma_cruzi,Ajellomyces_capsulatus,Brugia_malayi,Mycobacterium_tuberculosis,Schistosoma_mansoni,Sporothrix_schenckii,Onchocerca_volvulus,Strongyloides_stercoralis,Cladophialophora_car…
GO:0016573	histone acetylation	2.87	9.27e-06	0.000748	26	20	Nocardia_brasiliensis,Paracoccidioides_lutzii,Fonsecaea_pedrosoi,Madurella_mycetomatis,Mycobacterium_leprae,Leishmania_infantum,Trypanosoma_brucei,Wuchereria_bancrofti,Plasmodium_falciparum,Trichuris_trichiura,Trypanosoma_cruzi,Ajellomyces_capsulatus,Brugia_malayi,Mycobacterium_tuberculosis,Schistosoma_mansoni,Sporothrix_schenckii,Onchocerca_volvulus,Strongyloides_stercoralis,Cladophialophora_car…
GO:0018394	peptidyl-lysine acetylation	2.88	3.95e-06	0.00035	28	20	Nocardia_brasiliensis,Paracoccidioides_lutzii,Fonsecaea_pedrosoi,Madurella_mycetomatis,Mycobacterium_leprae,Leishmania_infantum,Trypanosoma_brucei,Wuchereria_bancrofti,Plasmodium_falciparum,Trichuris_trichiura,Trypanosoma_cruzi,Ajellomyces_capsulatus,Brugia_malayi,Mycobacterium_tuberculosis,Schistosoma_mansoni,Sporothrix_schenckii,Onchocerca_volvulus,Strongyloides_stercoralis,Cladophialophora_car…
GO:0006473	protein acetylation	2.6	1.79e-05	0.00135	29	20	Nocardia_brasiliensis,Paracoccidioides_lutzii,Fonsecaea_pedrosoi,Madurella_mycetomatis,Mycobacterium_leprae,Leishmania_infantum,Trypanosoma_brucei,Wuchereria_bancrofti,Plasmodium_falciparum,Trichuris_trichiura,Trypanosoma_cruzi,Ajellomyces_capsulatus,Brugia_malayi,Mycobacterium_tuberculosis,Schistosoma_mansoni,Sporothrix_schenckii,Onchocerca_volvulus,Strongyloides_stercoralis,Cladophialophora_car…
GO:0043543	protein acylation	2.28	7.65e-05	0.00477	32	20	Nocardia_brasiliensis,Paracoccidioides_lutzii,Fonsecaea_pedrosoi,Madurella_mycetomatis,Mycobacterium_leprae,Leishmania_infantum,Trypanosoma_brucei,Wuchereria_bancrofti,Plasmodium_falciparum,Trichuris_trichiura,Trypanosoma_cruzi,Ajellomyces_capsulatus,Brugia_malayi,Mycobacterium_tuberculosis,Schistosoma_mansoni,Sporothrix_schenckii,Onchocerca_volvulus,Strongyloides_stercoralis,Cladophialophora_car…
GO:0006475	internal protein amino acid acetylation	2.8	9.24e-06	0.00075	27	20	Nocardia_brasiliensis,Paracoccidioides_lutzii,Fonsecaea_pedrosoi,Madurella_mycetomatis,Mycobacterium_leprae,Leishmania_infantum,Trypanosoma_brucei,Wuchereria_bancrofti,Plasmodium_falciparum,Trichuris_trichiura,Trypanosoma_cruzi,Ajellomyces_capsulatus,Brugia_malayi,Mycobacterium_tuberculosis,Schistosoma_mansoni,Sporothrix_schenckii,Onchocerca_volvulus,Strongyloides_stercoralis,Cladophialophora_car…
GO:0034249	negative regulation of cellular amide metabolic process	2.66	7.73e-07	8.02e-05	37	20	Nocardia_brasiliensis,Pseudomonas_aeruginosa,Fonsecaea_pedrosoi,Paracoccidioides_lutzii,Madurella_mycetomatis,Leishmania_infantum,Trypanosoma_brucei,Wuchereria_bancrofti,Plasmodium_falciparum,Trichuris_trichiura,Dracunculus_medinensis,Trypanosoma_cruzi,Ajellomyces_capsulatus,Brugia_malayi,Schistosoma_mansoni,Sporothrix_schenckii,Onchocerca_volvulus,Strongyloides_stercoralis,Cladophialophora_carri…
GO:0045165	cell fate commitment	2.66	1.62e-08	2.03e-06	48	20	Nocardia_brasiliensis,Paracoccidioides_lutzii,Fonsecaea_pedrosoi,Madurella_mycetomatis,Leishmania_infantum,Trypanosoma_brucei,Wuchereria_bancrofti,Plasmodium_falciparum,Trichuris_trichiura,Dracunculus_medinensis,Trypanosoma_cruzi,Ajellomyces_capsulatus,Brugia_malayi,Mycobacterium_tuberculosis,Schistosoma_mansoni,Sporothrix_schenckii,Onchocerca_volvulus,Strongyloides_stercoralis,Cladophialophora_c…
GO:0018393	internal peptidyl-lysine acetylation	2.84	7.27e-06	0.000616	27	20	Nocardia_brasiliensis,Paracoccidioides_lutzii,Fonsecaea_pedrosoi,Madurella_mycetomatis,Mycobacterium_leprae,Leishmania_infantum,Trypanosoma_brucei,Wuchereria_bancrofti,Plasmodium_falciparum,Trichuris_trichiura,Trypanosoma_cruzi,Ajellomyces_capsulatus,Brugia_malayi,Mycobacterium_tuberculosis,Schistosoma_mansoni,Sporothrix_schenckii,Onchocerca_volvulus,Strongyloides_stercoralis,Cladophialophora_car…
GO:0006811	ion transport	0.6	9.12e-05	0.00552	52	20	Nocardia_brasiliensis,Pseudomonas_aeruginosa,Fonsecaea_pedrosoi,Paracoccidioides_lutzii,Madurella_mycetomatis,Leishmania_infantum,Trypanosoma_brucei,Wuchereria_bancrofti,Plasmodium_falciparum,Trichuris_trichiura,Trypanosoma_cruzi,Ajellomyces_capsulatus,Brugia_malayi,Mycobacterium_tuberculosis,Schistosoma_mansoni,Sporothrix_schenckii,Onchocerca_volvulus,Strongyloides_stercoralis,Cladophialophora_c…
GO:0006397	mRNA processing	3.36	2.22e-24	7.89e-22	109	20	Paracoccidioides_lutzii,Fonsecaea_pedrosoi,Pseudomonas_aeruginosa,Madurella_mycetomatis,Leishmania_infantum,Trypanosoma_brucei,Wuchereria_bancrofti,Plasmodium_falciparum,Trichuris_trichiura,Dracunculus_medinensis,Trypanosoma_cruzi,Ajellomyces_capsulatus,Brugia_malayi,Mycobacterium_tuberculosis,Schistosoma_mansoni,Sporothrix_schenckii,Onchocerca_volvulus,Strongyloides_stercoralis,Cladophialophora_…
GO:0051054	positive regulation of DNA metabolic process	1.89	0.000302	0.0153	41	20	Paracoccidioides_lutzii,Fonsecaea_pedrosoi,Madurella_mycetomatis,Mycobacterium_leprae,Leishmania_infantum,Trypanosoma_brucei,Wuchereria_bancrofti,Plasmodium_falciparum,Trichuris_trichiura,Dracunculus_medinensis,Trypanosoma_cruzi,Ajellomyces_capsulatus,Brugia_malayi,Mycobacterium_tuberculosis,Schistosoma_mansoni,Sporothrix_schenckii,Onchocerca_volvulus,Strongyloides_stercoralis,Cladophialophora_ca…
GO:0043488	regulation of mRNA stability	3.22	6.59e-09	8.61e-07	38	20	Nocardia_brasiliensis,Paracoccidioides_lutzii,Fonsecaea_pedrosoi,Madurella_mycetomatis,Leishmania_infantum,Trypanosoma_brucei,Wuchereria_bancrofti,Plasmodium_falciparum,Trichuris_trichiura,Dracunculus_medinensis,Trypanosoma_cruzi,Ajellomyces_capsulatus,Brugia_malayi,Helicobacter_pylori,Schistosoma_mansoni,Sporothrix_schenckii,Onchocerca_volvulus,Strongyloides_stercoralis,Cladophialophora_carrioni…
GO:0006282	regulation of DNA repair	2.24	5.03e-05	0.0033	34	20	Nocardia_brasiliensis,Paracoccidioides_lutzii,Fonsecaea_pedrosoi,Madurella_mycetomatis,Mycobacterium_leprae,Leishmania_infantum,Trypanosoma_brucei,Wuchereria_bancrofti,Plasmodium_falciparum,Trichuris_trichiura,Dracunculus_medinensis,Trypanosoma_cruzi,Ajellomyces_capsulatus,Mycobacterium_tuberculosis,Schistosoma_mansoni,Sporothrix_schenckii,Onchocerca_volvulus,Strongyloides_stercoralis,Cladophialo…
GO:0030198	extracellular matrix organization	2.32	9.73e-07	9.84e-05	47	20	Nocardia_brasiliensis,Paracoccidioides_lutzii,Fonsecaea_pedrosoi,Madurella_mycetomatis,Leishmania_infantum,Trypanosoma_brucei,Wuchereria_bancrofti,Plasmodium_falciparum,Staphylococcus_aureus,Trichuris_trichiura,Dracunculus_medinensis,Trypanosoma_cruzi,Brugia_malayi,Mycobacterium_tuberculosis,Schistosoma_mansoni,Sporothrix_schenckii,Onchocerca_volvulus,Strongyloides_stercoralis,Cladophialophora_ca…
GO:0043062	extracellular structure organization	2.32	1.02e-06	0.000101	47	20	Nocardia_brasiliensis,Paracoccidioides_lutzii,Fonsecaea_pedrosoi,Madurella_mycetomatis,Leishmania_infantum,Trypanosoma_brucei,Wuchereria_bancrofti,Plasmodium_falciparum,Staphylococcus_aureus,Trichuris_trichiura,Dracunculus_medinensis,Trypanosoma_cruzi,Brugia_malayi,Mycobacterium_tuberculosis,Schistosoma_mansoni,Sporothrix_schenckii,Onchocerca_volvulus,Strongyloides_stercoralis,Cladophialophora_ca…
GO:0045229	external encapsulating structure organization	2.3	1.14e-06	0.000112	47	20	Nocardia_brasiliensis,Paracoccidioides_lutzii,Fonsecaea_pedrosoi,Madurella_mycetomatis,Leishmania_infantum,Trypanosoma_brucei,Wuchereria_bancrofti,Plasmodium_falciparum,Staphylococcus_aureus,Trichuris_trichiura,Dracunculus_medinensis,Trypanosoma_cruzi,Brugia_malayi,Mycobacterium_tuberculosis,Schistosoma_mansoni,Sporothrix_schenckii,Onchocerca_volvulus,Strongyloides_stercoralis,Cladophialophora_ca…
GO:0008380	RNA splicing	3.77	1.23e-25	4.49e-23	100	20	Paracoccidioides_lutzii,Fonsecaea_pedrosoi,Pseudomonas_aeruginosa,Madurella_mycetomatis,Leishmania_infantum,Trypanosoma_brucei,Wuchereria_bancrofti,Plasmodium_falciparum,Trichuris_trichiura,Dracunculus_medinensis,Trypanosoma_cruzi,Ajellomyces_capsulatus,Brugia_malayi,Mycobacterium_tuberculosis,Schistosoma_mansoni,Sporothrix_schenckii,Onchocerca_volvulus,Strongyloides_stercoralis,Cladophialophora_…
GO:0022613	ribonucleoprotein complex biogenesis	1.67	0.000776	0.0325	54	20	Nocardia_brasiliensis,Paracoccidioides_lutzii,Fonsecaea_pedrosoi,Madurella_mycetomatis,Leishmania_infantum,Trypanosoma_brucei,Wuchereria_bancrofti,Plasmodium_falciparum,Trichuris_trichiura,Dracunculus_medinensis,Klebsiella_pneumoniae,Trypanosoma_cruzi,Ajellomyces_capsulatus,Brugia_malayi,Schistosoma_mansoni,Sporothrix_schenckii,Onchocerca_volvulus,Strongyloides_stercoralis,Cladophialophora_carrio…
GO:0007623	circadian rhythm	2.2	0.00132	0.049	22	20	Nocardia_brasiliensis,Shigella_dysenteriae,Paracoccidioides_lutzii,Fonsecaea_pedrosoi,Madurella_mycetomatis,Leishmania_infantum,Trypanosoma_brucei,Wuchereria_bancrofti,Plasmodium_falciparum,Trichuris_trichiura,Trypanosoma_cruzi,Ajellomyces_capsulatus,Brugia_malayi,Mycobacterium_tuberculosis,Schistosoma_mansoni,Sporothrix_schenckii,Onchocerca_volvulus,Strongyloides_stercoralis,Cladophialophora_car…
GO:0043484	regulation of RNA splicing	3.93	2.84e-14	6.01e-12	51	20	Paracoccidioides_lutzii,Fonsecaea_pedrosoi,Madurella_mycetomatis,Mycobacterium_leprae,Leishmania_infantum,Trypanosoma_brucei,Wuchereria_bancrofti,Plasmodium_falciparum,Trichuris_trichiura,Dracunculus_medinensis,Trypanosoma_cruzi,Ajellomyces_capsulatus,Brugia_malayi,Mycobacterium_tuberculosis,Schistosoma_mansoni,Sporothrix_schenckii,Onchocerca_volvulus,Strongyloides_stercoralis,Cladophialophora_ca…
GO:0071407	cellular response to organic cyclic compound	1.62	0.000664	0.029	60	20	Nocardia_brasiliensis,Shigella_dysenteriae,Paracoccidioides_lutzii,Fonsecaea_pedrosoi,Pseudomonas_aeruginosa,Madurella_mycetomatis,Leishmania_infantum,Trypanosoma_brucei,Wuchereria_bancrofti,Plasmodium_falciparum,Trichuris_trichiura,Dracunculus_medinensis,Trypanosoma_cruzi,Ajellomyces_capsulatus,Brugia_malayi,Schistosoma_mansoni,Sporothrix_schenckii,Onchocerca_volvulus,Strongyloides_stercoralis,C…
GO:0055085	transmembrane transport	0.65	0.000531	0.0243	57	20	Nocardia_brasiliensis,Pseudomonas_aeruginosa,Fonsecaea_pedrosoi,Paracoccidioides_lutzii,Madurella_mycetomatis,Leishmania_infantum,Trypanosoma_brucei,Wuchereria_bancrofti,Plasmodium_falciparum,Trichuris_trichiura,Trypanosoma_cruzi,Ajellomyces_capsulatus,Brugia_malayi,Mycobacterium_tuberculosis,Schistosoma_mansoni,Sporothrix_schenckii,Onchocerca_volvulus,Strongyloides_stercoralis,Cladophialophora_c…
GO:0044281	small molecule metabolic process	0.29	1.45e-19	4.54e-17	35	20	Nocardia_brasiliensis,Paracoccidioides_lutzii,Fonsecaea_pedrosoi,Madurella_mycetomatis,Mycobacterium_leprae,Leishmania_infantum,Trypanosoma_brucei,Wuchereria_bancrofti,Plasmodium_falciparum,Trichuris_trichiura,Trypanosoma_cruzi,Ajellomyces_capsulatus,Brugia_malayi,Mycobacterium_tuberculosis,Schistosoma_mansoni,Sporothrix_schenckii,Onchocerca_volvulus,Strongyloides_stercoralis,Cladophialophora_car…
GO:0043487	regulation of RNA stability	3.23	1.49e-09	2.12e-07	41	20	Nocardia_brasiliensis,Paracoccidioides_lutzii,Fonsecaea_pedrosoi,Madurella_mycetomatis,Leishmania_infantum,Trypanosoma_brucei,Wuchereria_bancrofti,Plasmodium_falciparum,Trichuris_trichiura,Dracunculus_medinensis,Trypanosoma_cruzi,Ajellomyces_capsulatus,Brugia_malayi,Helicobacter_pylori,Schistosoma_mansoni,Sporothrix_schenckii,Onchocerca_volvulus,Strongyloides_stercoralis,Cladophialophora_carrioni…
GO:2001020	regulation of response to DNA damage stimulus	2	6.41e-05	0.00408	45	20	Nocardia_brasiliensis,Paracoccidioides_lutzii,Fonsecaea_pedrosoi,Madurella_mycetomatis,Mycobacterium_leprae,Leishmania_infantum,Trypanosoma_brucei,Wuchereria_bancrofti,Plasmodium_falciparum,Trichuris_trichiura,Dracunculus_medinensis,Trypanosoma_cruzi,Ajellomyces_capsulatus,Mycobacterium_tuberculosis,Schistosoma_mansoni,Sporothrix_schenckii,Onchocerca_volvulus,Strongyloides_stercoralis,Cladophialo…
GO:0021537	telencephalon development	2.18	2.88e-05	0.00203	40	20	Paracoccidioides_lutzii,Fonsecaea_pedrosoi,Madurella_mycetomatis,Mycobacterium_leprae,Leishmania_infantum,Trypanosoma_brucei,Wuchereria_bancrofti,Plasmodium_falciparum,Staphylococcus_aureus,Trichuris_trichiura,Dracunculus_medinensis,Trypanosoma_cruzi,Ajellomyces_capsulatus,Brugia_malayi,Mycobacterium_tuberculosis,Schistosoma_mansoni,Sporothrix_schenckii,Onchocerca_volvulus,Cladophialophora_carrio…
GO:0034728	nucleosome organization	3.05	2.31e-06	0.000218	27	20	Paracoccidioides_lutzii,Fonsecaea_pedrosoi,Madurella_mycetomatis,Mycobacterium_leprae,Leishmania_infantum,Trypanosoma_brucei,Wuchereria_bancrofti,Plasmodium_falciparum,Trichuris_trichiura,Klebsiella_pneumoniae,Trypanosoma_cruzi,Ajellomyces_capsulatus,Brugia_malayi,Mycobacterium_tuberculosis,Schistosoma_mansoni,Sporothrix_schenckii,Onchocerca_volvulus,Strongyloides_stercoralis,Cladophialophora_car…
GO:0061013	regulation of mRNA catabolic process	3.12	3.46e-09	4.75e-07	41	20	Nocardia_brasiliensis,Paracoccidioides_lutzii,Fonsecaea_pedrosoi,Madurella_mycetomatis,Leishmania_infantum,Trypanosoma_brucei,Wuchereria_bancrofti,Plasmodium_falciparum,Trichuris_trichiura,Dracunculus_medinensis,Trypanosoma_cruzi,Ajellomyces_capsulatus,Brugia_malayi,Helicobacter_pylori,Schistosoma_mansoni,Sporothrix_schenckii,Onchocerca_volvulus,Strongyloides_stercoralis,Cladophialophora_carrioni…
GO:0050767	regulation of neurogenesis	1.86	0.00011	0.00645	50	20	Nocardia_brasiliensis,Paracoccidioides_lutzii,Fonsecaea_pedrosoi,Madurella_mycetomatis,Leishmania_infantum,Trypanosoma_brucei,Wuchereria_bancrofti,Plasmodium_falciparum,Trichuris_trichiura,Dracunculus_medinensis,Trypanosoma_cruzi,Ajellomyces_capsulatus,Brugia_malayi,Mycobacterium_tuberculosis,Schistosoma_mansoni,Sporothrix_schenckii,Onchocerca_volvulus,Strongyloides_stercoralis,Cladophialophora_c…
GO:0051960	regulation of nervous system development	1.78	0.000103	0.0061	58	20	Nocardia_brasiliensis,Paracoccidioides_lutzii,Fonsecaea_pedrosoi,Madurella_mycetomatis,Leishmania_infantum,Trypanosoma_brucei,Wuchereria_bancrofti,Plasmodium_falciparum,Trichuris_trichiura,Dracunculus_medinensis,Trypanosoma_cruzi,Ajellomyces_capsulatus,Brugia_malayi,Mycobacterium_tuberculosis,Schistosoma_mansoni,Sporothrix_schenckii,Onchocerca_volvulus,Strongyloides_stercoralis,Cladophialophora_c…
GO:0060284	regulation of cell development	1.62	0.000664	0.0291	60	20	Nocardia_brasiliensis,Paracoccidioides_lutzii,Fonsecaea_pedrosoi,Madurella_mycetomatis,Leishmania_infantum,Trypanosoma_brucei,Wuchereria_bancrofti,Plasmodium_falciparum,Trichuris_trichiura,Dracunculus_medinensis,Trypanosoma_cruzi,Ajellomyces_capsulatus,Brugia_malayi,Mycobacterium_tuberculosis,Schistosoma_mansoni,Sporothrix_schenckii,Onchocerca_volvulus,Strongyloides_stercoralis,Cladophialophora_c…
GO:0048592	eye morphogenesis	2.24	0.000559	0.0254	26	20	Paracoccidioides_lutzii,Fonsecaea_pedrosoi,Pseudomonas_aeruginosa,Madurella_mycetomatis,Leishmania_infantum,Trypanosoma_brucei,Wuchereria_bancrofti,Plasmodium_falciparum,Trichuris_trichiura,Dracunculus_medinensis,Trypanosoma_cruzi,Ajellomyces_capsulatus,Brugia_malayi,Mycobacterium_tuberculosis,Schistosoma_mansoni,Sporothrix_schenckii,Onchocerca_volvulus,Strongyloides_stercoralis,Cladophialophora_…
GO:0090596	sensory organ morphogenesis	1.84	0.000956	0.0384	37	20	Paracoccidioides_lutzii,Fonsecaea_pedrosoi,Pseudomonas_aeruginosa,Madurella_mycetomatis,Leishmania_infantum,Trypanosoma_brucei,Wuchereria_bancrofti,Plasmodium_falciparum,Trichuris_trichiura,Dracunculus_medinensis,Trypanosoma_cruzi,Ajellomyces_capsulatus,Brugia_malayi,Mycobacterium_tuberculosis,Schistosoma_mansoni,Sporothrix_schenckii,Onchocerca_volvulus,Strongyloides_stercoralis,Cladophialophora_…
GO:0048880	sensory system development	1.91	3.26e-05	0.00226	54	20	Paracoccidioides_lutzii,Pseudomonas_aeruginosa,Fonsecaea_pedrosoi,Madurella_mycetomatis,Leishmania_infantum,Trypanosoma_brucei,Wuchereria_bancrofti,Plasmodium_falciparum,Trichuris_trichiura,Dracunculus_medinensis,Trypanosoma_cruzi,Ajellomyces_capsulatus,Brugia_malayi,Mycobacterium_tuberculosis,Schistosoma_mansoni,Sporothrix_schenckii,Onchocerca_volvulus,Strongyloides_stercoralis,Cladophialophora_…
GO:0150063	visual system development	1.86	6.75e-05	0.00425	52	20	Paracoccidioides_lutzii,Pseudomonas_aeruginosa,Fonsecaea_pedrosoi,Madurella_mycetomatis,Leishmania_infantum,Trypanosoma_brucei,Wuchereria_bancrofti,Plasmodium_falciparum,Trichuris_trichiura,Dracunculus_medinensis,Trypanosoma_cruzi,Ajellomyces_capsulatus,Brugia_malayi,Mycobacterium_tuberculosis,Schistosoma_mansoni,Sporothrix_schenckii,Onchocerca_volvulus,Strongyloides_stercoralis,Cladophialophora_…
GO:0001654	eye development	1.88	6e-05	0.00385	52	20	Paracoccidioides_lutzii,Pseudomonas_aeruginosa,Fonsecaea_pedrosoi,Madurella_mycetomatis,Leishmania_infantum,Trypanosoma_brucei,Wuchereria_bancrofti,Plasmodium_falciparum,Trichuris_trichiura,Dracunculus_medinensis,Trypanosoma_cruzi,Ajellomyces_capsulatus,Brugia_malayi,Mycobacterium_tuberculosis,Schistosoma_mansoni,Sporothrix_schenckii,Onchocerca_volvulus,Strongyloides_stercoralis,Cladophialophora_…
GO:0007423	sensory organ development	1.75	2.21e-05	0.00158	73	20	Paracoccidioides_lutzii,Pseudomonas_aeruginosa,Fonsecaea_pedrosoi,Madurella_mycetomatis,Leishmania_infantum,Trypanosoma_brucei,Wuchereria_bancrofti,Plasmodium_falciparum,Trichuris_trichiura,Dracunculus_medinensis,Trypanosoma_cruzi,Ajellomyces_capsulatus,Brugia_malayi,Mycobacterium_tuberculosis,Schistosoma_mansoni,Sporothrix_schenckii,Onchocerca_volvulus,Strongyloides_stercoralis,Cladophialophora_…
GO:0000375	RNA splicing, via transesterification reactions	3.64	1.84e-16	4.65e-14	65	19	Paracoccidioides_lutzii,Fonsecaea_pedrosoi,Pseudomonas_aeruginosa,Madurella_mycetomatis,Leishmania_infantum,Trypanosoma_brucei,Wuchereria_bancrofti,Plasmodium_falciparum,Trichuris_trichiura,Dracunculus_medinensis,Trypanosoma_cruzi,Ajellomyces_capsulatus,Brugia_malayi,Schistosoma_mansoni,Sporothrix_schenckii,Onchocerca_volvulus,Strongyloides_stercoralis,Cladophialophora_carrionii,Mycobacterium_ulc…
GO:0061564	axon development	1.72	0.000581	0.0261	50	19	Paracoccidioides_lutzii,Fonsecaea_pedrosoi,Madurella_mycetomatis,Leishmania_infantum,Trypanosoma_brucei,Wuchereria_bancrofti,Plasmodium_falciparum,Staphylococcus_aureus,Trichuris_trichiura,Dracunculus_medinensis,Trypanosoma_cruzi,Ajellomyces_capsulatus,Brugia_malayi,Schistosoma_mansoni,Sporothrix_schenckii,Onchocerca_volvulus,Strongyloides_stercoralis,Cladophialophora_carrionii,Mycobacterium_ulce…
GO:0007409	axonogenesis	1.79	0.000437	0.0209	47	19	Paracoccidioides_lutzii,Fonsecaea_pedrosoi,Madurella_mycetomatis,Leishmania_infantum,Trypanosoma_brucei,Wuchereria_bancrofti,Plasmodium_falciparum,Staphylococcus_aureus,Trichuris_trichiura,Dracunculus_medinensis,Trypanosoma_cruzi,Ajellomyces_capsulatus,Brugia_malayi,Schistosoma_mansoni,Sporothrix_schenckii,Onchocerca_volvulus,Strongyloides_stercoralis,Cladophialophora_carrionii,Mycobacterium_ulce…
GO:0033044	regulation of chromosome organization	1.88	0.00113	0.0437	34	19	Nocardia_brasiliensis,Paracoccidioides_lutzii,Fonsecaea_pedrosoi,Madurella_mycetomatis,Mycobacterium_leprae,Leishmania_infantum,Trypanosoma_brucei,Plasmodium_falciparum,Trichuris_trichiura,Dracunculus_medinensis,Trypanosoma_cruzi,Ajellomyces_capsulatus,Mycobacterium_tuberculosis,Schistosoma_mansoni,Sporothrix_schenckii,Onchocerca_volvulus,Strongyloides_stercoralis,Cladophialophora_carrionii,Mycob…
GO:0000377	RNA splicing, via transesterification reactions with bulged adenosine as nucleophile	3.65	3.04e-16	7.32e-14	64	19	Paracoccidioides_lutzii,Fonsecaea_pedrosoi,Pseudomonas_aeruginosa,Madurella_mycetomatis,Leishmania_infantum,Trypanosoma_brucei,Wuchereria_bancrofti,Plasmodium_falciparum,Trichuris_trichiura,Dracunculus_medinensis,Trypanosoma_cruzi,Ajellomyces_capsulatus,Brugia_malayi,Schistosoma_mansoni,Sporothrix_schenckii,Onchocerca_volvulus,Strongyloides_stercoralis,Cladophialophora_carrionii,Mycobacterium_ulc…
GO:0002064	epithelial cell development	2.38	2.21e-05	0.00157	33	19	Paracoccidioides_lutzii,Fonsecaea_pedrosoi,Madurella_mycetomatis,Leishmania_infantum,Trypanosoma_brucei,Wuchereria_bancrofti,Plasmodium_falciparum,Trichuris_trichiura,Dracunculus_medinensis,Trypanosoma_cruzi,Ajellomyces_capsulatus,Brugia_malayi,Mycobacterium_tuberculosis,Schistosoma_mansoni,Sporothrix_schenckii,Onchocerca_volvulus,Strongyloides_stercoralis,Cladophialophora_carrionii,Mycobacterium…
GO:0045663	positive regulation of myoblast differentiation	3.45	0.000979	0.039	11	19	Paracoccidioides_lutzii,Fonsecaea_pedrosoi,Madurella_mycetomatis,Mycobacterium_leprae,Leishmania_infantum,Trypanosoma_brucei,Wuchereria_bancrofti,Plasmodium_falciparum,Trichuris_trichiura,Dracunculus_medinensis,Trypanosoma_cruzi,Ajellomyces_capsulatus,Brugia_malayi,Mycobacterium_tuberculosis,Sporothrix_schenckii,Onchocerca_volvulus,Strongyloides_stercoralis,Cladophialophora_carrionii,Mycobacteriu…
GO:2001022	positive regulation of response to DNA damage stimulus	2.17	0.000673	0.0294	26	19	Paracoccidioides_lutzii,Fonsecaea_pedrosoi,Madurella_mycetomatis,Mycobacterium_leprae,Leishmania_infantum,Trypanosoma_brucei,Wuchereria_bancrofti,Plasmodium_falciparum,Trichuris_trichiura,Dracunculus_medinensis,Trypanosoma_cruzi,Ajellomyces_capsulatus,Mycobacterium_tuberculosis,Schistosoma_mansoni,Sporothrix_schenckii,Onchocerca_volvulus,Strongyloides_stercoralis,Cladophialophora_carrionii,Mycoba…
GO:0035107	appendage morphogenesis	2.47	9.05e-05	0.0055	26	19	Paracoccidioides_lutzii,Fonsecaea_pedrosoi,Madurella_mycetomatis,Leishmania_infantum,Trypanosoma_brucei,Wuchereria_bancrofti,Staphylococcus_aureus,Trichuris_trichiura,Dracunculus_medinensis,Klebsiella_pneumoniae,Trypanosoma_cruzi,Ajellomyces_capsulatus,Brugia_malayi,Mycobacterium_tuberculosis,Schistosoma_mansoni,Sporothrix_schenckii,Strongyloides_stercoralis,Cladophialophora_carrionii,Mycobacteri…
GO:0044419	biological process involved in interspecies interaction between organisms	0.69	0.000681	0.0296	78	19	Nocardia_brasiliensis,Paracoccidioides_lutzii,Fonsecaea_pedrosoi,Madurella_mycetomatis,Leishmania_infantum,Trypanosoma_brucei,Wuchereria_bancrofti,Plasmodium_falciparum,Trichuris_trichiura,Trypanosoma_cruzi,Ajellomyces_capsulatus,Brugia_malayi,Mycobacterium_tuberculosis,Schistosoma_mansoni,Sporothrix_schenckii,Onchocerca_volvulus,Strongyloides_stercoralis,Cladophialophora_carrionii,Mycobacterium_…
GO:0035108	limb morphogenesis	2.47	9.05e-05	0.00552	26	19	Paracoccidioides_lutzii,Fonsecaea_pedrosoi,Madurella_mycetomatis,Leishmania_infantum,Trypanosoma_brucei,Wuchereria_bancrofti,Staphylococcus_aureus,Trichuris_trichiura,Dracunculus_medinensis,Klebsiella_pneumoniae,Trypanosoma_cruzi,Ajellomyces_capsulatus,Brugia_malayi,Mycobacterium_tuberculosis,Schistosoma_mansoni,Sporothrix_schenckii,Strongyloides_stercoralis,Cladophialophora_carrionii,Mycobacteri…
GO:0031056	regulation of histone modification	2.97	2.68e-08	3.23e-06	39	19	Nocardia_brasiliensis,Paracoccidioides_lutzii,Fonsecaea_pedrosoi,Madurella_mycetomatis,Mycobacterium_leprae,Leishmania_infantum,Trypanosoma_brucei,Wuchereria_bancrofti,Plasmodium_falciparum,Trichuris_trichiura,Trypanosoma_cruzi,Ajellomyces_capsulatus,Brugia_malayi,Schistosoma_mansoni,Sporothrix_schenckii,Onchocerca_volvulus,Strongyloides_stercoralis,Cladophialophora_carrionii,Mycobacterium_ulcera…
GO:0050684	regulation of mRNA processing	4.07	3.8e-12	6.47e-10	41	19	Paracoccidioides_lutzii,Fonsecaea_pedrosoi,Madurella_mycetomatis,Leishmania_infantum,Trypanosoma_brucei,Wuchereria_bancrofti,Plasmodium_falciparum,Trichuris_trichiura,Dracunculus_medinensis,Trypanosoma_cruzi,Ajellomyces_capsulatus,Brugia_malayi,Mycobacterium_tuberculosis,Schistosoma_mansoni,Sporothrix_schenckii,Onchocerca_volvulus,Strongyloides_stercoralis,Cladophialophora_carrionii,Mycobacterium…
GO:1903312	negative regulation of mRNA metabolic process	4.05	1.93e-08	2.38e-06	27	19	Paracoccidioides_lutzii,Fonsecaea_pedrosoi,Madurella_mycetomatis,Leishmania_infantum,Trypanosoma_brucei,Wuchereria_bancrofti,Plasmodium_falciparum,Trichuris_trichiura,Dracunculus_medinensis,Trypanosoma_cruzi,Ajellomyces_capsulatus,Brugia_malayi,Mycobacterium_tuberculosis,Schistosoma_mansoni,Sporothrix_schenckii,Onchocerca_volvulus,Strongyloides_stercoralis,Cladophialophora_carrionii,Mycobacterium…
GO:0048024	regulation of mRNA splicing, via spliceosome	4.18	2.7e-10	4.23e-08	33	19	Paracoccidioides_lutzii,Fonsecaea_pedrosoi,Madurella_mycetomatis,Leishmania_infantum,Trypanosoma_brucei,Wuchereria_bancrofti,Plasmodium_falciparum,Trichuris_trichiura,Dracunculus_medinensis,Trypanosoma_cruzi,Ajellomyces_capsulatus,Brugia_malayi,Mycobacterium_tuberculosis,Schistosoma_mansoni,Sporothrix_schenckii,Onchocerca_volvulus,Strongyloides_stercoralis,Cladophialophora_carrionii,Mycobacterium…
GO:0045739	positive regulation of DNA repair	2.39	0.000465	0.0219	22	19	Paracoccidioides_lutzii,Fonsecaea_pedrosoi,Madurella_mycetomatis,Mycobacterium_leprae,Leishmania_infantum,Trypanosoma_brucei,Wuchereria_bancrofti,Plasmodium_falciparum,Trichuris_trichiura,Dracunculus_medinensis,Trypanosoma_cruzi,Ajellomyces_capsulatus,Mycobacterium_tuberculosis,Schistosoma_mansoni,Sporothrix_schenckii,Onchocerca_volvulus,Strongyloides_stercoralis,Cladophialophora_carrionii,Mycoba…
GO:0006952	defense response	0.57	2.8e-06	0.000257	59	19	Nocardia_brasiliensis,Paracoccidioides_lutzii,Fonsecaea_pedrosoi,Madurella_mycetomatis,Leishmania_infantum,Trypanosoma_brucei,Wuchereria_bancrofti,Plasmodium_falciparum,Trichuris_trichiura,Trypanosoma_cruzi,Ajellomyces_capsulatus,Brugia_malayi,Mycobacterium_tuberculosis,Schistosoma_mansoni,Sporothrix_schenckii,Onchocerca_volvulus,Strongyloides_stercoralis,Cladophialophora_carrionii,Mycobacterium_…
GO:0051962	positive regulation of nervous system development	1.84	0.000924	0.0374	37	19	Nocardia_brasiliensis,Paracoccidioides_lutzii,Fonsecaea_pedrosoi,Madurella_mycetomatis,Leishmania_infantum,Trypanosoma_brucei,Wuchereria_bancrofti,Plasmodium_falciparum,Trichuris_trichiura,Dracunculus_medinensis,Trypanosoma_cruzi,Ajellomyces_capsulatus,Brugia_malayi,Mycobacterium_tuberculosis,Sporothrix_schenckii,Onchocerca_volvulus,Strongyloides_stercoralis,Cladophialophora_carrionii,Mycobacteri…
GO:0033119	negative regulation of RNA splicing	5.23	4.82e-05	0.00318	11	19	Paracoccidioides_lutzii,Fonsecaea_pedrosoi,Madurella_mycetomatis,Leishmania_infantum,Trypanosoma_brucei,Wuchereria_bancrofti,Plasmodium_falciparum,Trichuris_trichiura,Dracunculus_medinensis,Trypanosoma_cruzi,Ajellomyces_capsulatus,Brugia_malayi,Mycobacterium_tuberculosis,Schistosoma_mansoni,Sporothrix_schenckii,Onchocerca_volvulus,Strongyloides_stercoralis,Cladophialophora_carrionii,Mycobacterium…
GO:1903313	positive regulation of mRNA metabolic process	3.42	7.99e-08	9.13e-06	30	19	Nocardia_brasiliensis,Paracoccidioides_lutzii,Fonsecaea_pedrosoi,Madurella_mycetomatis,Leishmania_infantum,Trypanosoma_brucei,Wuchereria_bancrofti,Plasmodium_falciparum,Trichuris_trichiura,Dracunculus_medinensis,Trypanosoma_cruzi,Ajellomyces_capsulatus,Brugia_malayi,Schistosoma_mansoni,Sporothrix_schenckii,Onchocerca_volvulus,Strongyloides_stercoralis,Cladophialophora_carrionii,Mycobacterium_ulce…
GO:0006082	organic acid metabolic process	0.24	3.56e-12	6.13e-10	15	19	Nocardia_brasiliensis,Paracoccidioides_lutzii,Fonsecaea_pedrosoi,Madurella_mycetomatis,Leishmania_infantum,Trypanosoma_brucei,Wuchereria_bancrofti,Plasmodium_falciparum,Trichuris_trichiura,Trypanosoma_cruzi,Ajellomyces_capsulatus,Brugia_malayi,Mycobacterium_tuberculosis,Schistosoma_mansoni,Sporothrix_schenckii,Onchocerca_volvulus,Strongyloides_stercoralis,Cladophialophora_carrionii,Mycobacterium_…
GO:0009056	catabolic process	0.67	2.94e-05	0.00206	95	19	Nocardia_brasiliensis,Paracoccidioides_lutzii,Fonsecaea_pedrosoi,Madurella_mycetomatis,Leishmania_infantum,Trypanosoma_brucei,Wuchereria_bancrofti,Plasmodium_falciparum,Trichuris_trichiura,Klebsiella_pneumoniae,Trypanosoma_cruzi,Ajellomyces_capsulatus,Brugia_malayi,Schistosoma_mansoni,Sporothrix_schenckii,Onchocerca_volvulus,Strongyloides_stercoralis,Cladophialophora_carrionii,Mycobacterium_ulcer…
GO:0022618	ribonucleoprotein complex assembly	2.29	5.35e-05	0.00348	33	19	Nocardia_brasiliensis,Paracoccidioides_lutzii,Fonsecaea_pedrosoi,Madurella_mycetomatis,Leishmania_infantum,Trypanosoma_brucei,Wuchereria_bancrofti,Plasmodium_falciparum,Trichuris_trichiura,Dracunculus_medinensis,Trypanosoma_cruzi,Ajellomyces_capsulatus,Brugia_malayi,Schistosoma_mansoni,Sporothrix_schenckii,Onchocerca_volvulus,Strongyloides_stercoralis,Cladophialophora_carrionii,Mycobacterium_ulce…
GO:0019752	carboxylic acid metabolic process	0.25	2.7e-11	4.36e-09	15	19	Nocardia_brasiliensis,Paracoccidioides_lutzii,Fonsecaea_pedrosoi,Madurella_mycetomatis,Leishmania_infantum,Trypanosoma_brucei,Wuchereria_bancrofti,Plasmodium_falciparum,Trichuris_trichiura,Trypanosoma_cruzi,Ajellomyces_capsulatus,Brugia_malayi,Mycobacterium_tuberculosis,Schistosoma_mansoni,Sporothrix_schenckii,Onchocerca_volvulus,Strongyloides_stercoralis,Cladophialophora_carrionii,Mycobacterium_…
GO:2000113	negative regulation of cellular macromolecule biosynthetic process	2.69	6.55e-07	6.84e-05	37	19	Nocardia_brasiliensis,Pseudomonas_aeruginosa,Fonsecaea_pedrosoi,Paracoccidioides_lutzii,Madurella_mycetomatis,Leishmania_infantum,Trypanosoma_brucei,Wuchereria_bancrofti,Plasmodium_falciparum,Trichuris_trichiura,Dracunculus_medinensis,Trypanosoma_cruzi,Ajellomyces_capsulatus,Schistosoma_mansoni,Sporothrix_schenckii,Onchocerca_volvulus,Strongyloides_stercoralis,Cladophialophora_carrionii,Mycobacte…
GO:0043436	oxoacid metabolic process	0.25	7.13e-12	1.2e-09	15	19	Nocardia_brasiliensis,Paracoccidioides_lutzii,Fonsecaea_pedrosoi,Madurella_mycetomatis,Leishmania_infantum,Trypanosoma_brucei,Wuchereria_bancrofti,Plasmodium_falciparum,Trichuris_trichiura,Trypanosoma_cruzi,Ajellomyces_capsulatus,Brugia_malayi,Mycobacterium_tuberculosis,Schistosoma_mansoni,Sporothrix_schenckii,Onchocerca_volvulus,Strongyloides_stercoralis,Cladophialophora_carrionii,Mycobacterium_…
GO:1901135	carbohydrate derivative metabolic process	0.3	1.09e-11	1.81e-09	22	19	Paracoccidioides_lutzii,Fonsecaea_pedrosoi,Pseudomonas_aeruginosa,Madurella_mycetomatis,Leishmania_infantum,Trypanosoma_brucei,Wuchereria_bancrofti,Plasmodium_falciparum,Trichuris_trichiura,Dracunculus_medinensis,Trypanosoma_cruzi,Ajellomyces_capsulatus,Brugia_malayi,Mycobacterium_tuberculosis,Sporothrix_schenckii,Onchocerca_volvulus,Strongyloides_stercoralis,Cladophialophora_carrionii,Mycobacter…
GO:0071826	ribonucleoprotein complex subunit organization	2.27	4.44e-05	0.00297	34	19	Nocardia_brasiliensis,Paracoccidioides_lutzii,Fonsecaea_pedrosoi,Madurella_mycetomatis,Leishmania_infantum,Trypanosoma_brucei,Wuchereria_bancrofti,Plasmodium_falciparum,Trichuris_trichiura,Dracunculus_medinensis,Trypanosoma_cruzi,Ajellomyces_capsulatus,Brugia_malayi,Schistosoma_mansoni,Sporothrix_schenckii,Onchocerca_volvulus,Strongyloides_stercoralis,Cladophialophora_carrionii,Mycobacterium_ulce…
GO:0051606	detection of stimulus	0.28	8.48e-09	1.09e-06	14	19	Paracoccidioides_lutzii,Fonsecaea_pedrosoi,Madurella_mycetomatis,Leishmania_infantum,Trypanosoma_brucei,Wuchereria_bancrofti,Plasmodium_falciparum,Staphylococcus_aureus,Trichuris_trichiura,Dracunculus_medinensis,Trypanosoma_cruzi,Ajellomyces_capsulatus,Brugia_malayi,Schistosoma_mansoni,Sporothrix_schenckii,Onchocerca_volvulus,Strongyloides_stercoralis,Cladophialophora_carrionii,Mycobacterium_ulce…
GO:0017148	negative regulation of translation	2.92	1.32e-07	1.49e-05	36	19	Nocardia_brasiliensis,Pseudomonas_aeruginosa,Fonsecaea_pedrosoi,Paracoccidioides_lutzii,Madurella_mycetomatis,Leishmania_infantum,Trypanosoma_brucei,Wuchereria_bancrofti,Plasmodium_falciparum,Trichuris_trichiura,Dracunculus_medinensis,Trypanosoma_cruzi,Ajellomyces_capsulatus,Schistosoma_mansoni,Sporothrix_schenckii,Onchocerca_volvulus,Strongyloides_stercoralis,Cladophialophora_carrionii,Mycobacte…
GO:0000398	mRNA splicing, via spliceosome	3.65	3.04e-16	7.44e-14	64	19	Paracoccidioides_lutzii,Fonsecaea_pedrosoi,Pseudomonas_aeruginosa,Madurella_mycetomatis,Leishmania_infantum,Trypanosoma_brucei,Wuchereria_bancrofti,Plasmodium_falciparum,Trichuris_trichiura,Dracunculus_medinensis,Trypanosoma_cruzi,Ajellomyces_capsulatus,Brugia_malayi,Schistosoma_mansoni,Sporothrix_schenckii,Onchocerca_volvulus,Strongyloides_stercoralis,Cladophialophora_carrionii,Mycobacterium_ulc…
GO:0007186	G protein-coupled receptor signaling pathway	0.32	2.35e-13	4.54e-11	28	19	Nocardia_brasiliensis,Paracoccidioides_lutzii,Fonsecaea_pedrosoi,Madurella_mycetomatis,Leishmania_infantum,Trypanosoma_brucei,Wuchereria_bancrofti,Plasmodium_falciparum,Trichuris_trichiura,Dracunculus_medinensis,Trypanosoma_cruzi,Ajellomyces_capsulatus,Brugia_malayi,Mycobacterium_tuberculosis,Sporothrix_schenckii,Onchocerca_volvulus,Strongyloides_stercoralis,Cladophialophora_carrionii,Mycobacteri…
GO:0050685	positive regulation of mRNA processing	4.06	0.000575	0.0259	10	18	Ajellomyces_capsulatus,Leishmania_infantum,Brugia_malayi,Trypanosoma_brucei,Wuchereria_bancrofti,Plasmodium_falciparum,Onchocerca_volvulus,Strongyloides_stercoralis,Paracoccidioides_lutzii,Fonsecaea_pedrosoi,Cladophialophora_carrionii,Madurella_mycetomatis,Dracunculus_medinensis,Trichuris_trichiura,Mycobacterium_ulcerans,Trypanosoma_cruzi,Schistosoma_mansoni,Sporothrix_schenckii
GO:0032392	DNA geometric change	2.67	0.000312	0.0157	19	18	Leishmania_infantum,Ajellomyces_capsulatus,Brugia_malayi,Trypanosoma_brucei,Wuchereria_bancrofti,Onchocerca_volvulus,Plasmodium_falciparum,Nocardia_brasiliensis,Strongyloides_stercoralis,Paracoccidioides_lutzii,Fonsecaea_pedrosoi,Trichuris_trichiura,Madurella_mycetomatis,Cladophialophora_carrionii,Mycobacterium_ulcerans,Trypanosoma_cruzi,Schistosoma_mansoni,Sporothrix_schenckii
GO:0048562	embryonic organ morphogenesis	1.84	0.000644	0.0283	40	18	Ajellomyces_capsulatus,Leishmania_infantum,Brugia_malayi,Trypanosoma_brucei,Wuchereria_bancrofti,Plasmodium_falciparum,Onchocerca_volvulus,Strongyloides_stercoralis,Paracoccidioides_lutzii,Cladophialophora_carrionii,Fonsecaea_pedrosoi,Madurella_mycetomatis,Mycobacterium_tuberculosis,Dracunculus_medinensis,Trichuris_trichiura,Mycobacterium_ulcerans,Trypanosoma_cruzi,Sporothrix_schenckii
GO:0071103	DNA conformation change	2.71	0.000133	0.0076	21	18	Leishmania_infantum,Ajellomyces_capsulatus,Brugia_malayi,Trypanosoma_brucei,Wuchereria_bancrofti,Onchocerca_volvulus,Plasmodium_falciparum,Nocardia_brasiliensis,Strongyloides_stercoralis,Paracoccidioides_lutzii,Fonsecaea_pedrosoi,Trichuris_trichiura,Madurella_mycetomatis,Cladophialophora_carrionii,Mycobacterium_ulcerans,Trypanosoma_cruzi,Schistosoma_mansoni,Sporothrix_schenckii
GO:0009953	dorsal/ventral pattern formation	3.03	0.000118	0.0068	18	18	Leishmania_infantum,Ajellomyces_capsulatus,Brugia_malayi,Trypanosoma_brucei,Wuchereria_bancrofti,Plasmodium_falciparum,Onchocerca_volvulus,Paracoccidioides_lutzii,Fonsecaea_pedrosoi,Trichuris_trichiura,Madurella_mycetomatis,Cladophialophora_carrionii,Mycobacterium_tuberculosis,Klebsiella_pneumoniae,Mycobacterium_ulcerans,Dracunculus_medinensis,Trypanosoma_cruzi,Sporothrix_schenckii
GO:0006403	RNA localization	2.22	0.000173	0.00943	30	18	Ajellomyces_capsulatus,Leishmania_infantum,Brugia_malayi,Trypanosoma_brucei,Wuchereria_bancrofti,Onchocerca_volvulus,Plasmodium_falciparum,Nocardia_brasiliensis,Strongyloides_stercoralis,Paracoccidioides_lutzii,Fonsecaea_pedrosoi,Cladophialophora_carrionii,Madurella_mycetomatis,Trichuris_trichiura,Mycobacterium_ulcerans,Trypanosoma_cruzi,Schistosoma_mansoni,Sporothrix_schenckii
GO:0040029	epigenetic regulation of gene expression	2.95	9.16e-06	0.000748	25	18	Leishmania_infantum,Ajellomyces_capsulatus,Brugia_malayi,Trypanosoma_brucei,Wuchereria_bancrofti,Onchocerca_volvulus,Plasmodium_falciparum,Nocardia_brasiliensis,Strongyloides_stercoralis,Paracoccidioides_lutzii,Fonsecaea_pedrosoi,Trichuris_trichiura,Madurella_mycetomatis,Cladophialophora_carrionii,Mycobacterium_ulcerans,Trypanosoma_cruzi,Schistosoma_mansoni,Sporothrix_schenckii
GO:0060562	epithelial tube morphogenesis	1.79	0.000882	0.0359	41	18	Ajellomyces_capsulatus,Leishmania_infantum,Brugia_malayi,Trypanosoma_brucei,Wuchereria_bancrofti,Plasmodium_falciparum,Onchocerca_volvulus,Strongyloides_stercoralis,Paracoccidioides_lutzii,Cladophialophora_carrionii,Fonsecaea_pedrosoi,Madurella_mycetomatis,Trichuris_trichiura,Dracunculus_medinensis,Mycobacterium_ulcerans,Trypanosoma_cruzi,Mycobacterium_leprae,Sporothrix_schenckii
GO:0032271	regulation of protein polymerization	2.01	0.00121	0.0457	29	18	Nocardia_brasiliensis,Ajellomyces_capsulatus,Brugia_malayi,Trypanosoma_brucei,Leishmania_infantum,Onchocerca_volvulus,Plasmodium_falciparum,Wuchereria_bancrofti,Strongyloides_stercoralis,Paracoccidioides_lutzii,Cladophialophora_carrionii,Fonsecaea_pedrosoi,Madurella_mycetomatis,Trichuris_trichiura,Dracunculus_medinensis,Trypanosoma_cruzi,Schistosoma_mansoni,Sporothrix_schenckii
GO:0048663	neuron fate commitment	4.06	1.26e-06	0.000122	20	18	Leishmania_infantum,Ajellomyces_capsulatus,Brugia_malayi,Trypanosoma_brucei,Wuchereria_bancrofti,Onchocerca_volvulus,Plasmodium_falciparum,Strongyloides_stercoralis,Paracoccidioides_lutzii,Cladophialophora_carrionii,Fonsecaea_pedrosoi,Madurella_mycetomatis,Trichuris_trichiura,Mycobacterium_tuberculosis,Mycobacterium_ulcerans,Trypanosoma_cruzi,Schistosoma_mansoni,Sporothrix_schenckii
GO:0045664	regulation of neuron differentiation	2.55	2.35e-06	0.000219	36	18	Ajellomyces_capsulatus,Leishmania_infantum,Brugia_malayi,Trypanosoma_brucei,Wuchereria_bancrofti,Onchocerca_volvulus,Plasmodium_falciparum,Strongyloides_stercoralis,Paracoccidioides_lutzii,Cladophialophora_carrionii,Fonsecaea_pedrosoi,Madurella_mycetomatis,Dracunculus_medinensis,Trichuris_trichiura,Mycobacterium_tuberculosis,Mycobacterium_ulcerans,Trypanosoma_cruzi,Sporothrix_schenckii
GO:0098542	defense response to other organism	0.54	1.93e-05	0.00142	40	18	Leishmania_infantum,Ajellomyces_capsulatus,Nocardia_brasiliensis,Trypanosoma_brucei,Brugia_malayi,Onchocerca_volvulus,Plasmodium_falciparum,Wuchereria_bancrofti,Strongyloides_stercoralis,Paracoccidioides_lutzii,Fonsecaea_pedrosoi,Trichuris_trichiura,Madurella_mycetomatis,Cladophialophora_carrionii,Mycobacterium_ulcerans,Trypanosoma_cruzi,Schistosoma_mansoni,Sporothrix_schenckii
GO:0030216	keratinocyte differentiation	2.51	0.000564	0.0255	20	18	Leishmania_infantum,Nocardia_brasiliensis,Ajellomyces_capsulatus,Trypanosoma_brucei,Wuchereria_bancrofti,Onchocerca_volvulus,Plasmodium_falciparum,Shigella_dysenteriae,Strongyloides_stercoralis,Paracoccidioides_lutzii,Fonsecaea_pedrosoi,Cladophialophora_carrionii,Madurella_mycetomatis,Mycobacterium_ulcerans,Trypanosoma_cruzi,Schistosoma_mansoni,Mycobacterium_leprae,Sporothrix_schenckii
GO:0051707	response to other organism	0.64	0.000139	0.00784	64	18	Ajellomyces_capsulatus,Leishmania_infantum,Nocardia_brasiliensis,Trypanosoma_brucei,Wuchereria_bancrofti,Onchocerca_volvulus,Plasmodium_falciparum,Brugia_malayi,Strongyloides_stercoralis,Paracoccidioides_lutzii,Fonsecaea_pedrosoi,Trichuris_trichiura,Madurella_mycetomatis,Cladophialophora_carrionii,Mycobacterium_ulcerans,Trypanosoma_cruzi,Schistosoma_mansoni,Sporothrix_schenckii
GO:0043207	response to external biotic stimulus	0.64	0.00014	0.00783	64	18	Ajellomyces_capsulatus,Leishmania_infantum,Nocardia_brasiliensis,Trypanosoma_brucei,Wuchereria_bancrofti,Onchocerca_volvulus,Plasmodium_falciparum,Brugia_malayi,Strongyloides_stercoralis,Paracoccidioides_lutzii,Fonsecaea_pedrosoi,Trichuris_trichiura,Madurella_mycetomatis,Cladophialophora_carrionii,Mycobacterium_ulcerans,Trypanosoma_cruzi,Schistosoma_mansoni,Sporothrix_schenckii
GO:0009607	response to biotic stimulus	0.69	0.00091	0.0369	71	18	Ajellomyces_capsulatus,Leishmania_infantum,Nocardia_brasiliensis,Trypanosoma_brucei,Wuchereria_bancrofti,Onchocerca_volvulus,Plasmodium_falciparum,Brugia_malayi,Strongyloides_stercoralis,Paracoccidioides_lutzii,Fonsecaea_pedrosoi,Trichuris_trichiura,Madurella_mycetomatis,Cladophialophora_carrionii,Mycobacterium_ulcerans,Trypanosoma_cruzi,Schistosoma_mansoni,Sporothrix_schenckii
GO:0043010	camera-type eye development	1.79	0.000779	0.0326	43	18	Ajellomyces_capsulatus,Leishmania_infantum,Brugia_malayi,Trypanosoma_brucei,Wuchereria_bancrofti,Plasmodium_falciparum,Onchocerca_volvulus,Strongyloides_stercoralis,Paracoccidioides_lutzii,Cladophialophora_carrionii,Fonsecaea_pedrosoi,Madurella_mycetomatis,Pseudomonas_aeruginosa,Mycobacterium_tuberculosis,Trichuris_trichiura,Mycobacterium_ulcerans,Trypanosoma_cruzi,Sporothrix_schenckii
GO:0045087	innate immune response	0.55	0.000314	0.0157	32	18	Leishmania_infantum,Ajellomyces_capsulatus,Nocardia_brasiliensis,Trypanosoma_brucei,Wuchereria_bancrofti,Onchocerca_volvulus,Plasmodium_falciparum,Brugia_malayi,Strongyloides_stercoralis,Paracoccidioides_lutzii,Fonsecaea_pedrosoi,Trichuris_trichiura,Madurella_mycetomatis,Cladophialophora_carrionii,Mycobacterium_ulcerans,Trypanosoma_cruzi,Schistosoma_mansoni,Sporothrix_schenckii
GO:0006955	immune response	0.47	7.19e-10	1.09e-07	53	18	Ajellomyces_capsulatus,Leishmania_infantum,Nocardia_brasiliensis,Trypanosoma_brucei,Brugia_malayi,Onchocerca_volvulus,Plasmodium_falciparum,Wuchereria_bancrofti,Strongyloides_stercoralis,Paracoccidioides_lutzii,Fonsecaea_pedrosoi,Trichuris_trichiura,Madurella_mycetomatis,Cladophialophora_carrionii,Mycobacterium_ulcerans,Trypanosoma_cruzi,Schistosoma_mansoni,Sporothrix_schenckii
GO:2000142	regulation of DNA-templated transcription initiation	2.87	0.000469	0.0219	16	18	Leishmania_infantum,Nocardia_brasiliensis,Ajellomyces_capsulatus,Trypanosoma_brucei,Wuchereria_bancrofti,Onchocerca_volvulus,Plasmodium_falciparum,Strongyloides_stercoralis,Paracoccidioides_lutzii,Fonsecaea_pedrosoi,Trichuris_trichiura,Madurella_mycetomatis,Mycobacterium_tuberculosis,Cladophialophora_carrionii,Mycobacterium_ulcerans,Trypanosoma_cruzi,Schistosoma_mansoni,Sporothrix_schenckii
GO:0048665	neuron fate specification	5.34	1.87e-05	0.00138	12	18	Ajellomyces_capsulatus,Leishmania_infantum,Brugia_malayi,Trypanosoma_brucei,Wuchereria_bancrofti,Onchocerca_volvulus,Plasmodium_falciparum,Strongyloides_stercoralis,Paracoccidioides_lutzii,Cladophialophora_carrionii,Fonsecaea_pedrosoi,Madurella_mycetomatis,Trichuris_trichiura,Mycobacterium_tuberculosis,Mycobacterium_ulcerans,Trypanosoma_cruzi,Schistosoma_mansoni,Sporothrix_schenckii
GO:0001708	cell fate specification	3.08	6.25e-05	0.00399	19	18	Leishmania_infantum,Ajellomyces_capsulatus,Brugia_malayi,Trypanosoma_brucei,Wuchereria_bancrofti,Onchocerca_volvulus,Plasmodium_falciparum,Strongyloides_stercoralis,Paracoccidioides_lutzii,Cladophialophora_carrionii,Fonsecaea_pedrosoi,Madurella_mycetomatis,Trichuris_trichiura,Mycobacterium_tuberculosis,Mycobacterium_ulcerans,Trypanosoma_cruzi,Schistosoma_mansoni,Sporothrix_schenckii
GO:0050686	negative regulation of mRNA processing	5.31	9.66e-05	0.0058	10	18	Leishmania_infantum,Ajellomyces_capsulatus,Brugia_malayi,Trypanosoma_brucei,Wuchereria_bancrofti,Onchocerca_volvulus,Plasmodium_falciparum,Strongyloides_stercoralis,Paracoccidioides_lutzii,Cladophialophora_carrionii,Fonsecaea_pedrosoi,Madurella_mycetomatis,Trichuris_trichiura,Mycobacterium_tuberculosis,Mycobacterium_ulcerans,Trypanosoma_cruzi,Schistosoma_mansoni,Sporothrix_schenckii
GO:0048025	negative regulation of mRNA splicing, via spliceosome	5.75	5.65e-05	0.00365	10	18	Leishmania_infantum,Ajellomyces_capsulatus,Brugia_malayi,Trypanosoma_brucei,Wuchereria_bancrofti,Onchocerca_volvulus,Plasmodium_falciparum,Strongyloides_stercoralis,Paracoccidioides_lutzii,Cladophialophora_carrionii,Fonsecaea_pedrosoi,Madurella_mycetomatis,Trichuris_trichiura,Mycobacterium_tuberculosis,Mycobacterium_ulcerans,Trypanosoma_cruzi,Schistosoma_mansoni,Sporothrix_schenckii
GO:0043489	RNA stabilization	3.82	8.57e-06	0.000703	18	17	Leishmania_infantum,Ajellomyces_capsulatus,Brugia_malayi,Trypanosoma_brucei,Wuchereria_bancrofti,Plasmodium_falciparum,Onchocerca_volvulus,Strongyloides_stercoralis,Paracoccidioides_lutzii,Fonsecaea_pedrosoi,Cladophialophora_carrionii,Madurella_mycetomatis,Dracunculus_medinensis,Mycobacterium_ulcerans,Trypanosoma_cruzi,Schistosoma_mansoni,Sporothrix_schenckii
GO:1902369	negative regulation of RNA catabolic process	3.54	7.36e-06	0.000619	20	17	Leishmania_infantum,Ajellomyces_capsulatus,Brugia_malayi,Trypanosoma_brucei,Wuchereria_bancrofti,Plasmodium_falciparum,Onchocerca_volvulus,Strongyloides_stercoralis,Paracoccidioides_lutzii,Fonsecaea_pedrosoi,Cladophialophora_carrionii,Madurella_mycetomatis,Dracunculus_medinensis,Mycobacterium_ulcerans,Trypanosoma_cruzi,Schistosoma_mansoni,Sporothrix_schenckii
GO:0032259	methylation	2.01	3.44e-05	0.00237	47	17	Leishmania_infantum,Ajellomyces_capsulatus,Brugia_malayi,Trypanosoma_brucei,Wuchereria_bancrofti,Onchocerca_volvulus,Plasmodium_falciparum,Strongyloides_stercoralis,Paracoccidioides_lutzii,Cladophialophora_carrionii,Fonsecaea_pedrosoi,Madurella_mycetomatis,Trichuris_trichiura,Mycobacterium_ulcerans,Trypanosoma_cruzi,Schistosoma_mansoni,Sporothrix_schenckii
GO:0032787	monocarboxylic acid metabolic process	0.25	1.64e-07	1.84e-05	9	17	Nocardia_brasiliensis,Ajellomyces_capsulatus,Leishmania_infantum,Trypanosoma_brucei,Wuchereria_bancrofti,Brugia_malayi,Onchocerca_volvulus,Plasmodium_falciparum,Strongyloides_stercoralis,Paracoccidioides_lutzii,Fonsecaea_pedrosoi,Cladophialophora_carrionii,Madurella_mycetomatis,Trichuris_trichiura,Trypanosoma_cruzi,Schistosoma_mansoni,Sporothrix_schenckii
GO:0022029	telencephalon cell migration	3.22	0.000385	0.0187	14	17	Leishmania_infantum,Ajellomyces_capsulatus,Brugia_malayi,Trypanosoma_brucei,Wuchereria_bancrofti,Onchocerca_volvulus,Plasmodium_falciparum,Staphylococcus_aureus,Paracoccidioides_lutzii,Fonsecaea_pedrosoi,Cladophialophora_carrionii,Madurella_mycetomatis,Trichuris_trichiura,Dracunculus_medinensis,Trypanosoma_cruzi,Schistosoma_mansoni,Sporothrix_schenckii
GO:0044255	cellular lipid metabolic process	0.51	1.66e-05	0.00126	34	17	Ajellomyces_capsulatus,Nocardia_brasiliensis,Brugia_malayi,Trypanosoma_brucei,Wuchereria_bancrofti,Onchocerca_volvulus,Plasmodium_falciparum,Leishmania_infantum,Strongyloides_stercoralis,Paracoccidioides_lutzii,Fonsecaea_pedrosoi,Cladophialophora_carrionii,Madurella_mycetomatis,Trichuris_trichiura,Trypanosoma_cruzi,Schistosoma_mansoni,Sporothrix_schenckii
GO:0044283	small molecule biosynthetic process	0.28	4.33e-06	0.000376	9	17	Leishmania_infantum,Ajellomyces_capsulatus,Brugia_malayi,Trypanosoma_brucei,Wuchereria_bancrofti,Onchocerca_volvulus,Plasmodium_falciparum,Strongyloides_stercoralis,Paracoccidioides_lutzii,Cladophialophora_carrionii,Fonsecaea_pedrosoi,Madurella_mycetomatis,Trichuris_trichiura,Trypanosoma_cruzi,Schistosoma_mansoni,Mycobacterium_leprae,Sporothrix_schenckii
GO:1901615	organic hydroxy compound metabolic process	0.46	0.000757	0.0319	16	17	Nocardia_brasiliensis,Leishmania_infantum,Brugia_malayi,Trypanosoma_brucei,Wuchereria_bancrofti,Onchocerca_volvulus,Plasmodium_falciparum,Ajellomyces_capsulatus,Strongyloides_stercoralis,Paracoccidioides_lutzii,Cladophialophora_carrionii,Fonsecaea_pedrosoi,Madurella_mycetomatis,Trichuris_trichiura,Trypanosoma_cruzi,Schistosoma_mansoni,Sporothrix_schenckii
GO:0006629	lipid metabolic process	0.46	2.43e-08	2.95e-06	41	17	Ajellomyces_capsulatus,Nocardia_brasiliensis,Brugia_malayi,Trypanosoma_brucei,Wuchereria_bancrofti,Onchocerca_volvulus,Plasmodium_falciparum,Leishmania_infantum,Strongyloides_stercoralis,Paracoccidioides_lutzii,Fonsecaea_pedrosoi,Cladophialophora_carrionii,Madurella_mycetomatis,Trichuris_trichiura,Trypanosoma_cruzi,Schistosoma_mansoni,Sporothrix_schenckii
GO:0006334	nucleosome assembly	2.76	0.00032	0.016	18	17	Leishmania_infantum,Ajellomyces_capsulatus,Brugia_malayi,Trypanosoma_brucei,Wuchereria_bancrofti,Onchocerca_volvulus,Plasmodium_falciparum,Strongyloides_stercoralis,Paracoccidioides_lutzii,Fonsecaea_pedrosoi,Trichuris_trichiura,Madurella_mycetomatis,Cladophialophora_carrionii,Mycobacterium_ulcerans,Trypanosoma_cruzi,Schistosoma_mansoni,Sporothrix_schenckii
GO:0000245	spliceosomal complex assembly	4.35	7.34e-08	8.46e-06	23	17	Leishmania_infantum,Ajellomyces_capsulatus,Brugia_malayi,Trypanosoma_brucei,Wuchereria_bancrofti,Onchocerca_volvulus,Plasmodium_falciparum,Strongyloides_stercoralis,Paracoccidioides_lutzii,Cladophialophora_carrionii,Fonsecaea_pedrosoi,Madurella_mycetomatis,Dracunculus_medinensis,Trichuris_trichiura,Trypanosoma_cruzi,Schistosoma_mansoni,Sporothrix_schenckii
GO:0021987	cerebral cortex development	2.88	1.92e-05	0.00142	24	17	Leishmania_infantum,Ajellomyces_capsulatus,Brugia_malayi,Trypanosoma_brucei,Wuchereria_bancrofti,Plasmodium_falciparum,Onchocerca_volvulus,Staphylococcus_aureus,Paracoccidioides_lutzii,Fonsecaea_pedrosoi,Trichuris_trichiura,Madurella_mycetomatis,Dracunculus_medinensis,Cladophialophora_carrionii,Trypanosoma_cruzi,Schistosoma_mansoni,Sporothrix_schenckii
GO:0050807	regulation of synapse organization	2.31	2.61e-05	0.00185	35	17	Leishmania_infantum,Ajellomyces_capsulatus,Brugia_malayi,Trypanosoma_brucei,Onchocerca_volvulus,Plasmodium_falciparum,Strongyloides_stercoralis,Paracoccidioides_lutzii,Fonsecaea_pedrosoi,Cladophialophora_carrionii,Madurella_mycetomatis,Trichuris_trichiura,Mycobacterium_tuberculosis,Dracunculus_medinensis,Mycobacterium_ulcerans,Trypanosoma_cruzi,Sporothrix_schenckii
GO:0043414	macromolecule methylation	2.1	3.72e-05	0.00255	42	17	Leishmania_infantum,Ajellomyces_capsulatus,Brugia_malayi,Trypanosoma_brucei,Wuchereria_bancrofti,Onchocerca_volvulus,Plasmodium_falciparum,Strongyloides_stercoralis,Paracoccidioides_lutzii,Cladophialophora_carrionii,Fonsecaea_pedrosoi,Madurella_mycetomatis,Trichuris_trichiura,Mycobacterium_ulcerans,Trypanosoma_cruzi,Schistosoma_mansoni,Sporothrix_schenckii
GO:2000736	regulation of stem cell differentiation	3.2	4.11e-05	0.00278	19	17	Leishmania_infantum,Ajellomyces_capsulatus,Brugia_malayi,Trypanosoma_brucei,Wuchereria_bancrofti,Plasmodium_falciparum,Onchocerca_volvulus,Strongyloides_stercoralis,Paracoccidioides_lutzii,Fonsecaea_pedrosoi,Cladophialophora_carrionii,Madurella_mycetomatis,Mycobacterium_tuberculosis,Mycobacterium_ulcerans,Trypanosoma_cruzi,Schistosoma_mansoni,Sporothrix_schenckii
GO:0008213	protein alkylation	2.93	9.14e-07	9.3e-05	31	17	Leishmania_infantum,Ajellomyces_capsulatus,Brugia_malayi,Trypanosoma_brucei,Wuchereria_bancrofti,Onchocerca_volvulus,Plasmodium_falciparum,Strongyloides_stercoralis,Paracoccidioides_lutzii,Cladophialophora_carrionii,Fonsecaea_pedrosoi,Madurella_mycetomatis,Trichuris_trichiura,Mycobacterium_ulcerans,Trypanosoma_cruzi,Schistosoma_mansoni,Sporothrix_schenckii
GO:0006479	protein methylation	2.93	9.14e-07	9.36e-05	31	17	Leishmania_infantum,Ajellomyces_capsulatus,Brugia_malayi,Trypanosoma_brucei,Wuchereria_bancrofti,Onchocerca_volvulus,Plasmodium_falciparum,Strongyloides_stercoralis,Paracoccidioides_lutzii,Cladophialophora_carrionii,Fonsecaea_pedrosoi,Madurella_mycetomatis,Trichuris_trichiura,Mycobacterium_ulcerans,Trypanosoma_cruzi,Schistosoma_mansoni,Sporothrix_schenckii
GO:0016571	histone methylation	3.25	2.05e-06	0.000194	25	17	Leishmania_infantum,Ajellomyces_capsulatus,Brugia_malayi,Trypanosoma_brucei,Wuchereria_bancrofti,Onchocerca_volvulus,Plasmodium_falciparum,Strongyloides_stercoralis,Paracoccidioides_lutzii,Cladophialophora_carrionii,Fonsecaea_pedrosoi,Madurella_mycetomatis,Trichuris_trichiura,Mycobacterium_ulcerans,Trypanosoma_cruzi,Schistosoma_mansoni,Sporothrix_schenckii
GO:0021885	forebrain cell migration	3.28	0.0002	0.0107	15	17	Leishmania_infantum,Ajellomyces_capsulatus,Brugia_malayi,Trypanosoma_brucei,Wuchereria_bancrofti,Onchocerca_volvulus,Plasmodium_falciparum,Staphylococcus_aureus,Paracoccidioides_lutzii,Fonsecaea_pedrosoi,Cladophialophora_carrionii,Madurella_mycetomatis,Trichuris_trichiura,Dracunculus_medinensis,Trypanosoma_cruzi,Schistosoma_mansoni,Sporothrix_schenckii
GO:2000144	positive regulation of DNA-templated transcription initiation	3.13	0.000308	0.0156	15	17	Nocardia_brasiliensis,Leishmania_infantum,Ajellomyces_capsulatus,Trypanosoma_brucei,Wuchereria_bancrofti,Onchocerca_volvulus,Plasmodium_falciparum,Strongyloides_stercoralis,Paracoccidioides_lutzii,Fonsecaea_pedrosoi,Trichuris_trichiura,Madurella_mycetomatis,Mycobacterium_tuberculosis,Cladophialophora_carrionii,Mycobacterium_ulcerans,Trypanosoma_cruzi,Sporothrix_schenckii
GO:0061014	positive regulation of mRNA catabolic process	3.41	4.34e-06	0.000375	22	17	Ajellomyces_capsulatus,Leishmania_infantum,Nocardia_brasiliensis,Wuchereria_bancrofti,Plasmodium_falciparum,Onchocerca_volvulus,Strongyloides_stercoralis,Paracoccidioides_lutzii,Fonsecaea_pedrosoi,Cladophialophora_carrionii,Madurella_mycetomatis,Dracunculus_medinensis,Trichuris_trichiura,Mycobacterium_ulcerans,Trypanosoma_cruzi,Schistosoma_mansoni,Sporothrix_schenckii
GO:0006275	regulation of DNA replication	2.23	0.00117	0.0445	22	17	Leishmania_infantum,Nocardia_brasiliensis,Brugia_malayi,Trypanosoma_brucei,Ajellomyces_capsulatus,Onchocerca_volvulus,Plasmodium_falciparum,Wuchereria_bancrofti,Strongyloides_stercoralis,Paracoccidioides_lutzii,Fonsecaea_pedrosoi,Cladophialophora_carrionii,Trichuris_trichiura,Madurella_mycetomatis,Mycobacterium_ulcerans,Trypanosoma_cruzi,Sporothrix_schenckii
GO:0021795	cerebral cortex cell migration	3.98	0.000105	0.00616	13	17	Leishmania_infantum,Ajellomyces_capsulatus,Brugia_malayi,Trypanosoma_brucei,Wuchereria_bancrofti,Onchocerca_volvulus,Plasmodium_falciparum,Staphylococcus_aureus,Paracoccidioides_lutzii,Fonsecaea_pedrosoi,Cladophialophora_carrionii,Madurella_mycetomatis,Trichuris_trichiura,Dracunculus_medinensis,Trypanosoma_cruzi,Schistosoma_mansoni,Sporothrix_schenckii
GO:0021799	cerebral cortex radially oriented cell migration	4.18	0.000473	0.022	10	17	Leishmania_infantum,Ajellomyces_capsulatus,Brugia_malayi,Trypanosoma_brucei,Wuchereria_bancrofti,Onchocerca_volvulus,Plasmodium_falciparum,Staphylococcus_aureus,Paracoccidioides_lutzii,Fonsecaea_pedrosoi,Cladophialophora_carrionii,Madurella_mycetomatis,Trichuris_trichiura,Dracunculus_medinensis,Trypanosoma_cruzi,Schistosoma_mansoni,Sporothrix_schenckii
GO:0021543	pallium development	2.41	5.01e-05	0.00329	30	17	Leishmania_infantum,Ajellomyces_capsulatus,Brugia_malayi,Trypanosoma_brucei,Wuchereria_bancrofti,Onchocerca_volvulus,Plasmodium_falciparum,Staphylococcus_aureus,Paracoccidioides_lutzii,Fonsecaea_pedrosoi,Trichuris_trichiura,Madurella_mycetomatis,Dracunculus_medinensis,Cladophialophora_carrionii,Trypanosoma_cruzi,Schistosoma_mansoni,Sporothrix_schenckii
GO:0050803	regulation of synapse structure or activity	2.31	1.93e-05	0.00141	36	17	Leishmania_infantum,Ajellomyces_capsulatus,Brugia_malayi,Trypanosoma_brucei,Onchocerca_volvulus,Plasmodium_falciparum,Strongyloides_stercoralis,Paracoccidioides_lutzii,Fonsecaea_pedrosoi,Cladophialophora_carrionii,Madurella_mycetomatis,Trichuris_trichiura,Mycobacterium_tuberculosis,Dracunculus_medinensis,Mycobacterium_ulcerans,Trypanosoma_cruzi,Sporothrix_schenckii
GO:0031058	positive regulation of histone modification	3.22	2.37e-06	0.000219	25	16	Leishmania_infantum,Nocardia_brasiliensis,Ajellomyces_capsulatus,Trypanosoma_brucei,Wuchereria_bancrofti,Plasmodium_falciparum,Brugia_malayi,Strongyloides_stercoralis,Paracoccidioides_lutzii,Fonsecaea_pedrosoi,Cladophialophora_carrionii,Madurella_mycetomatis,Trypanosoma_cruzi,Schistosoma_mansoni,Mycobacterium_leprae,Sporothrix_schenckii
GO:0000381	regulation of alternative mRNA splicing, via spliceosome	3.34	0.000172	0.00946	15	16	Leishmania_infantum,Ajellomyces_capsulatus,Brugia_malayi,Trypanosoma_brucei,Wuchereria_bancrofti,Onchocerca_volvulus,Plasmodium_falciparum,Paracoccidioides_lutzii,Cladophialophora_carrionii,Fonsecaea_pedrosoi,Madurella_mycetomatis,Mycobacterium_tuberculosis,Mycobacterium_ulcerans,Trypanosoma_cruzi,Schistosoma_mansoni,Sporothrix_schenckii
GO:1902373	negative regulation of mRNA catabolic process	3.5	3.91e-05	0.00266	17	16	Leishmania_infantum,Ajellomyces_capsulatus,Brugia_malayi,Trypanosoma_brucei,Wuchereria_bancrofti,Onchocerca_volvulus,Plasmodium_falciparum,Strongyloides_stercoralis,Paracoccidioides_lutzii,Fonsecaea_pedrosoi,Cladophialophora_carrionii,Madurella_mycetomatis,Dracunculus_medinensis,Trypanosoma_cruzi,Schistosoma_mansoni,Sporothrix_schenckii
GO:0048255	mRNA stabilization	3.69	6.54e-05	0.00415	15	16	Leishmania_infantum,Ajellomyces_capsulatus,Brugia_malayi,Trypanosoma_brucei,Wuchereria_bancrofti,Onchocerca_volvulus,Plasmodium_falciparum,Strongyloides_stercoralis,Paracoccidioides_lutzii,Fonsecaea_pedrosoi,Cladophialophora_carrionii,Madurella_mycetomatis,Dracunculus_medinensis,Trypanosoma_cruzi,Schistosoma_mansoni,Sporothrix_schenckii
GO:0061351	neural precursor cell proliferation	2.62	0.000624	0.0276	19	16	Nocardia_brasiliensis,Ajellomyces_capsulatus,Leishmania_infantum,Trypanosoma_brucei,Wuchereria_bancrofti,Plasmodium_falciparum,Brugia_malayi,Strongyloides_stercoralis,Paracoccidioides_lutzii,Cladophialophora_carrionii,Fonsecaea_pedrosoi,Madurella_mycetomatis,Mycobacterium_tuberculosis,Mycobacterium_ulcerans,Trypanosoma_cruzi,Sporothrix_schenckii
GO:0021510	spinal cord development	3.07	1.84e-05	0.00138	22	16	Ajellomyces_capsulatus,Nocardia_brasiliensis,Leishmania_infantum,Trypanosoma_brucei,Brugia_malayi,Onchocerca_volvulus,Strongyloides_stercoralis,Paracoccidioides_lutzii,Cladophialophora_carrionii,Fonsecaea_pedrosoi,Madurella_mycetomatis,Mycobacterium_tuberculosis,Dracunculus_medinensis,Trichuris_trichiura,Trypanosoma_cruzi,Sporothrix_schenckii
GO:0061157	mRNA destabilization	3.54	1.22e-05	0.000962	19	16	Ajellomyces_capsulatus,Leishmania_infantum,Nocardia_brasiliensis,Plasmodium_falciparum,Onchocerca_volvulus,Strongyloides_stercoralis,Paracoccidioides_lutzii,Fonsecaea_pedrosoi,Cladophialophora_carrionii,Madurella_mycetomatis,Dracunculus_medinensis,Trichuris_trichiura,Mycobacterium_ulcerans,Trypanosoma_cruzi,Schistosoma_mansoni,Sporothrix_schenckii
GO:0048704	embryonic skeletal system morphogenesis	2.64	0.000504	0.0233	18	16	Leishmania_infantum,Ajellomyces_capsulatus,Trypanosoma_brucei,Wuchereria_bancrofti,Plasmodium_falciparum,Strongyloides_stercoralis,Paracoccidioides_lutzii,Cladophialophora_carrionii,Fonsecaea_pedrosoi,Madurella_mycetomatis,Dracunculus_medinensis,Mycobacterium_tuberculosis,Trichuris_trichiura,Mycobacterium_ulcerans,Trypanosoma_cruzi,Sporothrix_schenckii
GO:0008610	lipid biosynthetic process	0.37	4.18e-06	0.000366	16	16	Ajellomyces_capsulatus,Nocardia_brasiliensis,Leishmania_infantum,Trypanosoma_brucei,Brugia_malayi,Onchocerca_volvulus,Plasmodium_falciparum,Wuchereria_bancrofti,Strongyloides_stercoralis,Paracoccidioides_lutzii,Fonsecaea_pedrosoi,Cladophialophora_carrionii,Madurella_mycetomatis,Trichuris_trichiura,Trypanosoma_cruzi,Sporothrix_schenckii
GO:0034968	histone lysine methylation	2.76	0.000979	0.0391	15	16	Leishmania_infantum,Ajellomyces_capsulatus,Brugia_malayi,Trypanosoma_brucei,Wuchereria_bancrofti,Plasmodium_falciparum,Onchocerca_volvulus,Strongyloides_stercoralis,Paracoccidioides_lutzii,Cladophialophora_carrionii,Fonsecaea_pedrosoi,Madurella_mycetomatis,Trichuris_trichiura,Trypanosoma_cruzi,Schistosoma_mansoni,Sporothrix_schenckii
GO:0050779	RNA destabilization	3.54	7.36e-06	0.000616	20	16	Ajellomyces_capsulatus,Leishmania_infantum,Nocardia_brasiliensis,Plasmodium_falciparum,Onchocerca_volvulus,Strongyloides_stercoralis,Paracoccidioides_lutzii,Fonsecaea_pedrosoi,Cladophialophora_carrionii,Madurella_mycetomatis,Dracunculus_medinensis,Trichuris_trichiura,Mycobacterium_ulcerans,Trypanosoma_cruzi,Schistosoma_mansoni,Sporothrix_schenckii
GO:0031060	regulation of histone methylation	4.11	5.1e-08	5.92e-06	25	16	Leishmania_infantum,Ajellomyces_capsulatus,Brugia_malayi,Trypanosoma_brucei,Wuchereria_bancrofti,Onchocerca_volvulus,Plasmodium_falciparum,Strongyloides_stercoralis,Paracoccidioides_lutzii,Fonsecaea_pedrosoi,Cladophialophora_carrionii,Madurella_mycetomatis,Trichuris_trichiura,Trypanosoma_cruzi,Schistosoma_mansoni,Sporothrix_schenckii
GO:0051147	regulation of muscle cell differentiation	2.23	0.00117	0.0444	22	16	Leishmania_infantum,Ajellomyces_capsulatus,Trypanosoma_brucei,Wuchereria_bancrofti,Plasmodium_falciparum,Strongyloides_stercoralis,Paracoccidioides_lutzii,Cladophialophora_carrionii,Fonsecaea_pedrosoi,Madurella_mycetomatis,Mycobacterium_tuberculosis,Trichuris_trichiura,Trypanosoma_cruzi,Schistosoma_mansoni,Mycobacterium_leprae,Sporothrix_schenckii
GO:0006376	mRNA splice site selection	6.47	2.5e-07	2.76e-05	15	16	Leishmania_infantum,Ajellomyces_capsulatus,Brugia_malayi,Trypanosoma_brucei,Wuchereria_bancrofti,Onchocerca_volvulus,Plasmodium_falciparum,Paracoccidioides_lutzii,Cladophialophora_carrionii,Fonsecaea_pedrosoi,Madurella_mycetomatis,Dracunculus_medinensis,Trichuris_trichiura,Trypanosoma_cruzi,Schistosoma_mansoni,Sporothrix_schenckii
GO:0019637	organophosphate metabolic process	0.4	4.95e-08	5.79e-06	27	16	Ajellomyces_capsulatus,Leishmania_infantum,Brugia_malayi,Trypanosoma_brucei,Wuchereria_bancrofti,Onchocerca_volvulus,Plasmodium_falciparum,Strongyloides_stercoralis,Paracoccidioides_lutzii,Fonsecaea_pedrosoi,Cladophialophora_carrionii,Madurella_mycetomatis,Trichuris_trichiura,Mycobacterium_tuberculosis,Trypanosoma_cruzi,Sporothrix_schenckii
GO:0072175	epithelial tube formation	2.22	0.00124	0.0465	22	16	Leishmania_infantum,Ajellomyces_capsulatus,Trypanosoma_brucei,Onchocerca_volvulus,Plasmodium_falciparum,Strongyloides_stercoralis,Paracoccidioides_lutzii,Cladophialophora_carrionii,Fonsecaea_pedrosoi,Madurella_mycetomatis,Dracunculus_medinensis,Trichuris_trichiura,Mycobacterium_ulcerans,Trypanosoma_cruzi,Mycobacterium_leprae,Sporothrix_schenckii
GO:0035148	tube formation	2.18	0.00121	0.0456	24	16	Leishmania_infantum,Ajellomyces_capsulatus,Trypanosoma_brucei,Onchocerca_volvulus,Plasmodium_falciparum,Strongyloides_stercoralis,Paracoccidioides_lutzii,Cladophialophora_carrionii,Fonsecaea_pedrosoi,Madurella_mycetomatis,Dracunculus_medinensis,Trichuris_trichiura,Mycobacterium_ulcerans,Trypanosoma_cruzi,Mycobacterium_leprae,Sporothrix_schenckii
GO:0051568	histone H3-K4 methylation	3.45	0.000979	0.0389	11	15	Leishmania_infantum,Ajellomyces_capsulatus,Trypanosoma_brucei,Wuchereria_bancrofti,Plasmodium_falciparum,Onchocerca_volvulus,Strongyloides_stercoralis,Paracoccidioides_lutzii,Fonsecaea_pedrosoi,Cladophialophora_carrionii,Madurella_mycetomatis,Trichuris_trichiura,Trypanosoma_cruzi,Schistosoma_mansoni,Sporothrix_schenckii
GO:0033151	V(D)J recombination	5.36	0.00104	0.0409	7	15	Leishmania_infantum,Ajellomyces_capsulatus,Trypanosoma_brucei,Wuchereria_bancrofti,Onchocerca_volvulus,Plasmodium_falciparum,Strongyloides_stercoralis,Paracoccidioides_lutzii,Fonsecaea_pedrosoi,Trichuris_trichiura,Madurella_mycetomatis,Cladophialophora_carrionii,Trypanosoma_cruzi,Schistosoma_mansoni,Sporothrix_schenckii
GO:0051569	regulation of histone H3-K4 methylation	4.24	0.000117	0.00677	12	15	Leishmania_infantum,Ajellomyces_capsulatus,Brugia_malayi,Trypanosoma_brucei,Wuchereria_bancrofti,Onchocerca_volvulus,Plasmodium_falciparum,Strongyloides_stercoralis,Paracoccidioides_lutzii,Fonsecaea_pedrosoi,Cladophialophora_carrionii,Madurella_mycetomatis,Trichuris_trichiura,Trypanosoma_cruzi,Sporothrix_schenckii
GO:0045109	intermediate filament organization	3.15	0.000186	0.01	16	15	Leishmania_infantum,Ajellomyces_capsulatus,Trypanosoma_brucei,Onchocerca_volvulus,Strongyloides_stercoralis,Paracoccidioides_lutzii,Cladophialophora_carrionii,Fonsecaea_pedrosoi,Madurella_mycetomatis,Dracunculus_medinensis,Trichuris_trichiura,Mycobacterium_ulcerans,Trypanosoma_cruzi,Mycobacterium_leprae,Sporothrix_schenckii
GO:0000380	alternative mRNA splicing, via spliceosome	5.17	0.000251	0.013	9	15	Leishmania_infantum,Ajellomyces_capsulatus,Brugia_malayi,Trypanosoma_brucei,Wuchereria_bancrofti,Onchocerca_volvulus,Plasmodium_falciparum,Paracoccidioides_lutzii,Cladophialophora_carrionii,Fonsecaea_pedrosoi,Madurella_mycetomatis,Trichuris_trichiura,Trypanosoma_cruzi,Schistosoma_mansoni,Sporothrix_schenckii
GO:0050906	detection of stimulus involved in sensory perception	0.17	4.4e-10	6.75e-08	7	15	Ajellomyces_capsulatus,Brugia_malayi,Trypanosoma_brucei,Wuchereria_bancrofti,Onchocerca_volvulus,Plasmodium_falciparum,Strongyloides_stercoralis,Paracoccidioides_lutzii,Cladophialophora_carrionii,Fonsecaea_pedrosoi,Madurella_mycetomatis,Trichuris_trichiura,Dracunculus_medinensis,Trypanosoma_cruzi,Sporothrix_schenckii
GO:2000765	regulation of cytoplasmic translation	5.23	4.82e-05	0.0032	11	15	Ajellomyces_capsulatus,Leishmania_infantum,Trypanosoma_brucei,Wuchereria_bancrofti,Onchocerca_volvulus,Plasmodium_falciparum,Pseudomonas_aeruginosa,Cladophialophora_carrionii,Paracoccidioides_lutzii,Madurella_mycetomatis,Dracunculus_medinensis,Fonsecaea_pedrosoi,Mycobacterium_ulcerans,Trypanosoma_cruzi,Sporothrix_schenckii
GO:0031424	keratinization	3.51	0.000179	0.00974	14	15	Leishmania_infantum,Nocardia_brasiliensis,Ajellomyces_capsulatus,Trypanosoma_brucei,Plasmodium_falciparum,Shigella_dysenteriae,Strongyloides_stercoralis,Paracoccidioides_lutzii,Fonsecaea_pedrosoi,Cladophialophora_carrionii,Madurella_mycetomatis,Mycobacterium_ulcerans,Trypanosoma_cruzi,Mycobacterium_leprae,Sporothrix_schenckii
GO:0016053	organic acid biosynthetic process	0.25	0.000244	0.0127	5	15	Ajellomyces_capsulatus,Leishmania_infantum,Brugia_malayi,Trypanosoma_brucei,Wuchereria_bancrofti,Onchocerca_volvulus,Plasmodium_falciparum,Strongyloides_stercoralis,Paracoccidioides_lutzii,Fonsecaea_pedrosoi,Cladophialophora_carrionii,Madurella_mycetomatis,Trichuris_trichiura,Trypanosoma_cruzi,Sporothrix_schenckii
GO:0051570	regulation of histone H3-K9 methylation	4.6	0.00051	0.0234	9	15	Ajellomyces_capsulatus,Leishmania_infantum,Brugia_malayi,Trypanosoma_brucei,Wuchereria_bancrofti,Onchocerca_volvulus,Plasmodium_falciparum,Strongyloides_stercoralis,Paracoccidioides_lutzii,Cladophialophora_carrionii,Fonsecaea_pedrosoi,Madurella_mycetomatis,Trichuris_trichiura,Trypanosoma_cruzi,Sporothrix_schenckii
GO:0046394	carboxylic acid biosynthetic process	0.26	0.000243	0.0127	5	15	Ajellomyces_capsulatus,Leishmania_infantum,Brugia_malayi,Trypanosoma_brucei,Wuchereria_bancrofti,Onchocerca_volvulus,Plasmodium_falciparum,Strongyloides_stercoralis,Paracoccidioides_lutzii,Fonsecaea_pedrosoi,Cladophialophora_carrionii,Madurella_mycetomatis,Trichuris_trichiura,Trypanosoma_cruzi,Sporothrix_schenckii
GO:0005975	carbohydrate metabolic process	0.44	0.000474	0.022	15	15	Nocardia_brasiliensis,Ajellomyces_capsulatus,Leishmania_infantum,Trypanosoma_brucei,Brugia_malayi,Wuchereria_bancrofti,Strongyloides_stercoralis,Paracoccidioides_lutzii,Cladophialophora_carrionii,Fonsecaea_pedrosoi,Madurella_mycetomatis,Trypanosoma_cruzi,Schistosoma_mansoni,Mycobacterium_leprae,Sporothrix_schenckii
GO:0006820	anion transport	0.44	0.000865	0.0353	14	15	Ajellomyces_capsulatus,Leishmania_infantum,Brugia_malayi,Trypanosoma_brucei,Wuchereria_bancrofti,Plasmodium_falciparum,Onchocerca_volvulus,Pseudomonas_aeruginosa,Fonsecaea_pedrosoi,Cladophialophora_carrionii,Madurella_mycetomatis,Trichuris_trichiura,Trypanosoma_cruzi,Schistosoma_mansoni,Sporothrix_schenckii
GO:0002250	adaptive immune response	0.25	8.38e-09	1.08e-06	11	15	Leishmania_infantum,Nocardia_brasiliensis,Brugia_malayi,Trypanosoma_brucei,Onchocerca_volvulus,Plasmodium_falciparum,Strongyloides_stercoralis,Paracoccidioides_lutzii,Cladophialophora_carrionii,Trichuris_trichiura,Madurella_mycetomatis,Mycobacterium_ulcerans,Trypanosoma_cruzi,Schistosoma_mansoni,Sporothrix_schenckii
GO:0021953	central nervous system neuron differentiation	2.62	4.05e-06	0.000357	33	15	Ajellomyces_capsulatus,Leishmania_infantum,Brugia_malayi,Trypanosoma_brucei,Onchocerca_volvulus,Plasmodium_falciparum,Paracoccidioides_lutzii,Cladophialophora_carrionii,Trichuris_trichiura,Madurella_mycetomatis,Mycobacterium_tuberculosis,Dracunculus_medinensis,Fonsecaea_pedrosoi,Trypanosoma_cruzi,Sporothrix_schenckii
GO:1900151	regulation of nuclear-transcribed mRNA catabolic process, deadenylation-dependent decay	4.77	0.000407	0.0196	9	15	Ajellomyces_capsulatus,Leishmania_infantum,Trypanosoma_brucei,Wuchereria_bancrofti,Onchocerca_volvulus,Plasmodium_falciparum,Strongyloides_stercoralis,Paracoccidioides_lutzii,Cladophialophora_carrionii,Fonsecaea_pedrosoi,Madurella_mycetomatis,Mycobacterium_ulcerans,Trypanosoma_cruzi,Schistosoma_mansoni,Sporothrix_schenckii
GO:0035270	endocrine system development	2.33	0.000856	0.0352	22	15	Ajellomyces_capsulatus,Leishmania_infantum,Brugia_malayi,Trypanosoma_brucei,Onchocerca_volvulus,Plasmodium_falciparum,Paracoccidioides_lutzii,Cladophialophora_carrionii,Fonsecaea_pedrosoi,Madurella_mycetomatis,Mycobacterium_tuberculosis,Dracunculus_medinensis,Mycobacterium_ulcerans,Trypanosoma_cruzi,Sporothrix_schenckii
GO:0031076	embryonic camera-type eye development	3.73	0.000997	0.0395	10	14	Ajellomyces_capsulatus,Leishmania_infantum,Trypanosoma_brucei,Plasmodium_falciparum,Paracoccidioides_lutzii,Cladophialophora_carrionii,Trichuris_trichiura,Madurella_mycetomatis,Fonsecaea_pedrosoi,Pseudomonas_aeruginosa,Mycobacterium_tuberculosis,Mycobacterium_ulcerans,Trypanosoma_cruzi,Sporothrix_schenckii
GO:0045666	positive regulation of neuron differentiation	3.3	6.83e-06	0.000582	22	14	Ajellomyces_capsulatus,Leishmania_infantum,Trypanosoma_brucei,Wuchereria_bancrofti,Plasmodium_falciparum,Onchocerca_volvulus,Paracoccidioides_lutzii,Cladophialophora_carrionii,Fonsecaea_pedrosoi,Madurella_mycetomatis,Dracunculus_medinensis,Trichuris_trichiura,Trypanosoma_cruzi,Sporothrix_schenckii
GO:0031507	heterochromatin formation	3.18	0.00107	0.0419	12	14	Leishmania_infantum,Ajellomyces_capsulatus,Trypanosoma_brucei,Wuchereria_bancrofti,Onchocerca_volvulus,Plasmodium_falciparum,Strongyloides_stercoralis,Paracoccidioides_lutzii,Fonsecaea_pedrosoi,Trichuris_trichiura,Madurella_mycetomatis,Trypanosoma_cruzi,Schistosoma_mansoni,Sporothrix_schenckii
GO:2000628	regulation of miRNA metabolic process	3.02	0.00028	0.0143	16	14	Ajellomyces_capsulatus,Leishmania_infantum,Nocardia_brasiliensis,Trypanosoma_brucei,Plasmodium_falciparum,Shigella_dysenteriae,Strongyloides_stercoralis,Paracoccidioides_lutzii,Fonsecaea_pedrosoi,Cladophialophora_carrionii,Madurella_mycetomatis,Mycobacterium_ulcerans,Trypanosoma_cruzi,Sporothrix_schenckii
GO:2000756	regulation of peptidyl-lysine acetylation	2.87	0.000469	0.022	16	14	Leishmania_infantum,Ajellomyces_capsulatus,Trypanosoma_brucei,Wuchereria_bancrofti,Plasmodium_falciparum,Strongyloides_stercoralis,Paracoccidioides_lutzii,Cladophialophora_carrionii,Fonsecaea_pedrosoi,Madurella_mycetomatis,Trypanosoma_cruzi,Schistosoma_mansoni,Mycobacterium_leprae,Sporothrix_schenckii
GO:0060999	positive regulation of dendritic spine development	3.83	0.000835	0.0345	10	14	Nocardia_brasiliensis,Ajellomyces_capsulatus,Leishmania_infantum,Trypanosoma_brucei,Plasmodium_falciparum,Strongyloides_stercoralis,Cladophialophora_carrionii,Trichuris_trichiura,Madurella_mycetomatis,Fonsecaea_pedrosoi,Mycobacterium_ulcerans,Trypanosoma_cruzi,Mycobacterium_leprae,Sporothrix_schenckii
GO:0060998	regulation of dendritic spine development	3.83	4.6e-05	0.00307	15	14	Nocardia_brasiliensis,Ajellomyces_capsulatus,Leishmania_infantum,Trypanosoma_brucei,Plasmodium_falciparum,Strongyloides_stercoralis,Fonsecaea_pedrosoi,Trichuris_trichiura,Madurella_mycetomatis,Cladophialophora_carrionii,Mycobacterium_ulcerans,Trypanosoma_cruzi,Mycobacterium_leprae,Sporothrix_schenckii
GO:0061001	regulation of dendritic spine morphogenesis	4.6	7.68e-06	0.000636	15	14	Ajellomyces_capsulatus,Leishmania_infantum,Trypanosoma_brucei,Plasmodium_falciparum,Strongyloides_stercoralis,Fonsecaea_pedrosoi,Trichuris_trichiura,Madurella_mycetomatis,Cladophialophora_carrionii,Mycobacterium_tuberculosis,Dracunculus_medinensis,Mycobacterium_ulcerans,Trypanosoma_cruzi,Sporothrix_schenckii
GO:0099175	regulation of postsynapse organization	2.88	0.000136	0.00776	19	14	Ajellomyces_capsulatus,Leishmania_infantum,Trypanosoma_brucei,Plasmodium_falciparum,Strongyloides_stercoralis,Cladophialophora_carrionii,Trichuris_trichiura,Madurella_mycetomatis,Fonsecaea_pedrosoi,Mycobacterium_tuberculosis,Dracunculus_medinensis,Mycobacterium_ulcerans,Trypanosoma_cruzi,Sporothrix_schenckii
GO:0045292	mRNA cis splicing, via spliceosome	4.8	0.000829	0.0344	8	14	Leishmania_infantum,Brugia_malayi,Trypanosoma_brucei,Wuchereria_bancrofti,Onchocerca_volvulus,Plasmodium_falciparum,Strongyloides_stercoralis,Paracoccidioides_lutzii,Cladophialophora_carrionii,Trichuris_trichiura,Madurella_mycetomatis,Trypanosoma_cruzi,Schistosoma_mansoni,Sporothrix_schenckii
GO:1901983	regulation of protein acetylation	2.63	0.000731	0.0311	17	14	Leishmania_infantum,Ajellomyces_capsulatus,Trypanosoma_brucei,Wuchereria_bancrofti,Plasmodium_falciparum,Strongyloides_stercoralis,Paracoccidioides_lutzii,Cladophialophora_carrionii,Fonsecaea_pedrosoi,Madurella_mycetomatis,Trypanosoma_cruzi,Schistosoma_mansoni,Mycobacterium_leprae,Sporothrix_schenckii
GO:0035065	regulation of histone acetylation	3.04	0.000405	0.0196	15	14	Leishmania_infantum,Ajellomyces_capsulatus,Trypanosoma_brucei,Wuchereria_bancrofti,Plasmodium_falciparum,Strongyloides_stercoralis,Paracoccidioides_lutzii,Cladophialophora_carrionii,Fonsecaea_pedrosoi,Madurella_mycetomatis,Trypanosoma_cruzi,Schistosoma_mansoni,Mycobacterium_leprae,Sporothrix_schenckii
GO:0001764	neuron migration	2.5	0.00011	0.00643	25	13	Ajellomyces_capsulatus,Leishmania_infantum,Trypanosoma_brucei,Onchocerca_volvulus,Staphylococcus_aureus,Paracoccidioides_lutzii,Cladophialophora_carrionii,Fonsecaea_pedrosoi,Madurella_mycetomatis,Dracunculus_medinensis,Trypanosoma_cruzi,Schistosoma_mansoni,Sporothrix_schenckii
GO:0021515	cell differentiation in spinal cord	4.14	2.17e-05	0.00156	15	13	Ajellomyces_capsulatus,Leishmania_infantum,Brugia_malayi,Trypanosoma_brucei,Onchocerca_volvulus,Paracoccidioides_lutzii,Cladophialophora_carrionii,Fonsecaea_pedrosoi,Madurella_mycetomatis,Mycobacterium_tuberculosis,Dracunculus_medinensis,Trypanosoma_cruzi,Sporothrix_schenckii
GO:0048048	embryonic eye morphogenesis	3.94	0.000695	0.0302	10	13	Ajellomyces_capsulatus,Leishmania_infantum,Trypanosoma_brucei,Plasmodium_falciparum,Paracoccidioides_lutzii,Cladophialophora_carrionii,Trichuris_trichiura,Madurella_mycetomatis,Fonsecaea_pedrosoi,Mycobacterium_tuberculosis,Mycobacterium_ulcerans,Trypanosoma_cruzi,Sporothrix_schenckii
GO:2000767	positive regulation of cytoplasmic translation	6.44	0.000439	0.0209	7	13	Ajellomyces_capsulatus,Leishmania_infantum,Trypanosoma_brucei,Wuchereria_bancrofti,Onchocerca_volvulus,Plasmodium_falciparum,Paracoccidioides_lutzii,Fonsecaea_pedrosoi,Cladophialophora_carrionii,Madurella_mycetomatis,Mycobacterium_ulcerans,Trypanosoma_cruzi,Sporothrix_schenckii
GO:0006066	alcohol metabolic process	0.3	0.000223	0.0118	7	13	Brugia_malayi,Trypanosoma_brucei,Wuchereria_bancrofti,Plasmodium_falciparum,Onchocerca_volvulus,Strongyloides_stercoralis,Paracoccidioides_lutzii,Fonsecaea_pedrosoi,Cladophialophora_carrionii,Madurella_mycetomatis,Trichuris_trichiura,Trypanosoma_cruzi,Sporothrix_schenckii
GO:0050885	neuromuscular process controlling balance	3.12	0.00123	0.0463	12	13	Ajellomyces_capsulatus,Nocardia_brasiliensis,Leishmania_infantum,Plasmodium_falciparum,Strongyloides_stercoralis,Paracoccidioides_lutzii,Cladophialophora_carrionii,Trichuris_trichiura,Madurella_mycetomatis,Fonsecaea_pedrosoi,Trypanosoma_cruzi,Mycobacterium_leprae,Sporothrix_schenckii
GO:0044648	histone H3-K4 dimethylation	9.85	0.000743	0.0314	5	13	Ajellomyces_capsulatus,Leishmania_infantum,Trypanosoma_brucei,Onchocerca_volvulus,Plasmodium_falciparum,Strongyloides_stercoralis,Paracoccidioides_lutzii,Cladophialophora_carrionii,Trichuris_trichiura,Madurella_mycetomatis,Trypanosoma_cruzi,Schistosoma_mansoni,Sporothrix_schenckii
GO:0021846	cell proliferation in forebrain	4.8	0.000829	0.0343	8	12	Ajellomyces_capsulatus,Leishmania_infantum,Brugia_malayi,Wuchereria_bancrofti,Plasmodium_falciparum,Paracoccidioides_lutzii,Fonsecaea_pedrosoi,Madurella_mycetomatis,Mycobacterium_tuberculosis,Mycobacterium_ulcerans,Trypanosoma_cruzi,Sporothrix_schenckii
GO:0021872	forebrain generation of neurons	3.52	0.000298	0.0152	13	12	Leishmania_infantum,Ajellomyces_capsulatus,Trypanosoma_brucei,Onchocerca_volvulus,Plasmodium_falciparum,Paracoccidioides_lutzii,Fonsecaea_pedrosoi,Cladophialophora_carrionii,Madurella_mycetomatis,Dracunculus_medinensis,Trypanosoma_cruzi,Sporothrix_schenckii
GO:0055086	nucleobase-containing small molecule metabolic process	0.23	4.93e-09	6.6e-07	10	12	Leishmania_infantum,Ajellomyces_capsulatus,Brugia_malayi,Wuchereria_bancrofti,Plasmodium_falciparum,Paracoccidioides_lutzii,Cladophialophora_carrionii,Fonsecaea_pedrosoi,Trichuris_trichiura,Mycobacterium_tuberculosis,Trypanosoma_cruzi,Sporothrix_schenckii
GO:0006520	cellular amino acid metabolic process	0.3	0.00051	0.0235	6	12	Ajellomyces_capsulatus,Nocardia_brasiliensis,Trypanosoma_brucei,Strongyloides_stercoralis,Cladophialophora_carrionii,Trichuris_trichiura,Madurella_mycetomatis,Mycobacterium_tuberculosis,Mycobacterium_ulcerans,Trypanosoma_cruzi,Schistosoma_mansoni,Sporothrix_schenckii
GO:0021879	forebrain neuron differentiation	3.79	0.0005	0.0232	11	12	Leishmania_infantum,Ajellomyces_capsulatus,Trypanosoma_brucei,Onchocerca_volvulus,Plasmodium_falciparum,Paracoccidioides_lutzii,Fonsecaea_pedrosoi,Cladophialophora_carrionii,Madurella_mycetomatis,Dracunculus_medinensis,Trypanosoma_cruzi,Sporothrix_schenckii
GO:0006753	nucleoside phosphate metabolic process	0.26	2.69e-07	2.94e-05	10	12	Leishmania_infantum,Ajellomyces_capsulatus,Brugia_malayi,Wuchereria_bancrofti,Plasmodium_falciparum,Paracoccidioides_lutzii,Cladophialophora_carrionii,Fonsecaea_pedrosoi,Trichuris_trichiura,Mycobacterium_tuberculosis,Trypanosoma_cruzi,Sporothrix_schenckii
GO:0009117	nucleotide metabolic process	0.27	3.63e-07	3.87e-05	10	12	Leishmania_infantum,Ajellomyces_capsulatus,Brugia_malayi,Wuchereria_bancrofti,Plasmodium_falciparum,Paracoccidioides_lutzii,Cladophialophora_carrionii,Fonsecaea_pedrosoi,Trichuris_trichiura,Mycobacterium_tuberculosis,Trypanosoma_cruzi,Sporothrix_schenckii
GO:0120254	olefinic compound metabolic process	0.09	0.000758	0.0318	1	12	Brugia_malayi,Trypanosoma_brucei,Wuchereria_bancrofti,Onchocerca_volvulus,Plasmodium_falciparum,Strongyloides_stercoralis,Paracoccidioides_lutzii,Cladophialophora_carrionii,Fonsecaea_pedrosoi,Madurella_mycetomatis,Trichuris_trichiura,Trypanosoma_cruzi
GO:0031062	positive regulation of histone methylation	3.98	3.19e-05	0.00222	15	12	Leishmania_infantum,Ajellomyces_capsulatus,Brugia_malayi,Plasmodium_falciparum,Strongyloides_stercoralis,Paracoccidioides_lutzii,Fonsecaea_pedrosoi,Cladophialophora_carrionii,Madurella_mycetomatis,Trypanosoma_cruzi,Schistosoma_mansoni,Sporothrix_schenckii
GO:1901137	carbohydrate derivative biosynthetic process	0.23	3.51e-09	4.79e-07	10	12	Ajellomyces_capsulatus,Leishmania_infantum,Brugia_malayi,Onchocerca_volvulus,Paracoccidioides_lutzii,Cladophialophora_carrionii,Fonsecaea_pedrosoi,Madurella_mycetomatis,Mycobacterium_tuberculosis,Pseudomonas_aeruginosa,Trypanosoma_cruzi,Sporothrix_schenckii
GO:0090407	organophosphate biosynthetic process	0.38	1.76e-05	0.00133	15	12	Ajellomyces_capsulatus,Leishmania_infantum,Brugia_malayi,Trypanosoma_brucei,Strongyloides_stercoralis,Paracoccidioides_lutzii,Fonsecaea_pedrosoi,Cladophialophora_carrionii,Madurella_mycetomatis,Mycobacterium_tuberculosis,Trypanosoma_cruzi,Sporothrix_schenckii
GO:0060147	regulation of post-transcriptional gene silencing	3.37	0.00115	0.0441	11	12	Nocardia_brasiliensis,Leishmania_infantum,Ajellomyces_capsulatus,Brugia_malayi,Trypanosoma_brucei,Wuchereria_bancrofti,Strongyloides_stercoralis,Paracoccidioides_lutzii,Fonsecaea_pedrosoi,Madurella_mycetomatis,Trypanosoma_cruzi,Sporothrix_schenckii
GO:1900368	regulation of post-transcriptional gene silencing by RNA	3.45	0.000979	0.0388	11	12	Nocardia_brasiliensis,Leishmania_infantum,Ajellomyces_capsulatus,Brugia_malayi,Trypanosoma_brucei,Wuchereria_bancrofti,Strongyloides_stercoralis,Paracoccidioides_lutzii,Fonsecaea_pedrosoi,Madurella_mycetomatis,Trypanosoma_cruzi,Sporothrix_schenckii
GO:0060966	regulation of gene silencing by RNA	3.3	0.00133	0.0492	11	12	Nocardia_brasiliensis,Leishmania_infantum,Ajellomyces_capsulatus,Brugia_malayi,Trypanosoma_brucei,Wuchereria_bancrofti,Strongyloides_stercoralis,Paracoccidioides_lutzii,Fonsecaea_pedrosoi,Madurella_mycetomatis,Trypanosoma_cruzi,Sporothrix_schenckii
GO:0060964	regulation of miRNA-mediated gene silencing	3.61	0.000706	0.0306	11	12	Nocardia_brasiliensis,Leishmania_infantum,Ajellomyces_capsulatus,Brugia_malayi,Trypanosoma_brucei,Wuchereria_bancrofti,Strongyloides_stercoralis,Paracoccidioides_lutzii,Fonsecaea_pedrosoi,Madurella_mycetomatis,Trypanosoma_cruzi,Sporothrix_schenckii
GO:0006476	protein deacetylation	3.45	7.61e-05	0.00477	16	11	Leishmania_infantum,Trypanosoma_brucei,Plasmodium_falciparum,Strongyloides_stercoralis,Paracoccidioides_lutzii,Fonsecaea_pedrosoi,Cladophialophora_carrionii,Madurella_mycetomatis,Trypanosoma_cruzi,Schistosoma_mansoni,Sporothrix_schenckii
GO:0016575	histone deacetylation	3.68	3.95e-05	0.00268	16	11	Leishmania_infantum,Trypanosoma_brucei,Plasmodium_falciparum,Strongyloides_stercoralis,Paracoccidioides_lutzii,Fonsecaea_pedrosoi,Cladophialophora_carrionii,Madurella_mycetomatis,Trypanosoma_cruzi,Schistosoma_mansoni,Sporothrix_schenckii
GO:0045665	negative regulation of neuron differentiation	3.13	0.000129	0.00741	17	11	Leishmania_infantum,Ajellomyces_capsulatus,Plasmodium_falciparum,Paracoccidioides_lutzii,Cladophialophora_carrionii,Fonsecaea_pedrosoi,Madurella_mycetomatis,Mycobacterium_tuberculosis,Mycobacterium_ulcerans,Trypanosoma_cruzi,Sporothrix_schenckii
GO:0090398	cellular senescence	2.99	0.00111	0.0432	13	11	Leishmania_infantum,Nocardia_brasiliensis,Plasmodium_falciparum,Strongyloides_stercoralis,Paracoccidioides_lutzii,Fonsecaea_pedrosoi,Cladophialophora_carrionii,Madurella_mycetomatis,Trichuris_trichiura,Trypanosoma_cruzi,Sporothrix_schenckii
GO:0006959	humoral immune response	0.38	0.00136	0.0495	9	11	Leishmania_infantum,Brugia_malayi,Trypanosoma_brucei,Plasmodium_falciparum,Paracoccidioides_lutzii,Fonsecaea_pedrosoi,Cladophialophora_carrionii,Madurella_mycetomatis,Trichuris_trichiura,Trypanosoma_cruzi,Sporothrix_schenckii
GO:0006091	generation of precursor metabolites and energy	0.41	0.000725	0.031	12	11	Nocardia_brasiliensis,Trypanosoma_brucei,Wuchereria_bancrofti,Strongyloides_stercoralis,Paracoccidioides_lutzii,Fonsecaea_pedrosoi,Cladophialophora_carrionii,Madurella_mycetomatis,Trypanosoma_cruzi,Schistosoma_mansoni,Sporothrix_schenckii
GO:0009150	purine ribonucleotide metabolic process	0.33	9.44e-05	0.00569	9	11	Leishmania_infantum,Ajellomyces_capsulatus,Wuchereria_bancrofti,Plasmodium_falciparum,Paracoccidioides_lutzii,Cladophialophora_carrionii,Fonsecaea_pedrosoi,Trichuris_trichiura,Mycobacterium_tuberculosis,Trypanosoma_cruzi,Sporothrix_schenckii
GO:0006163	purine nucleotide metabolic process	0.32	5.14e-05	0.00336	9	11	Leishmania_infantum,Ajellomyces_capsulatus,Wuchereria_bancrofti,Plasmodium_falciparum,Paracoccidioides_lutzii,Cladophialophora_carrionii,Fonsecaea_pedrosoi,Trichuris_trichiura,Mycobacterium_tuberculosis,Trypanosoma_cruzi,Sporothrix_schenckii
GO:0072521	purine-containing compound metabolic process	0.29	1.1e-05	0.000877	9	11	Leishmania_infantum,Ajellomyces_capsulatus,Wuchereria_bancrofti,Plasmodium_falciparum,Paracoccidioides_lutzii,Cladophialophora_carrionii,Fonsecaea_pedrosoi,Trichuris_trichiura,Mycobacterium_tuberculosis,Trypanosoma_cruzi,Sporothrix_schenckii
GO:0061003	positive regulation of dendritic spine morphogenesis	5.08	0.00134	0.0489	7	11	Ajellomyces_capsulatus,Leishmania_infantum,Trypanosoma_brucei,Plasmodium_falciparum,Strongyloides_stercoralis,Fonsecaea_pedrosoi,Trichuris_trichiura,Madurella_mycetomatis,Cladophialophora_carrionii,Mycobacterium_ulcerans,Trypanosoma_cruzi
GO:0006337	nucleosome disassembly	5.08	0.00134	0.049	7	11	Leishmania_infantum,Ajellomyces_capsulatus,Trypanosoma_brucei,Plasmodium_falciparum,Strongyloides_stercoralis,Cladophialophora_carrionii,Mycobacterium_tuberculosis,Mycobacterium_ulcerans,Trypanosoma_cruzi,Mycobacterium_leprae,Sporothrix_schenckii
GO:0009259	ribonucleotide metabolic process	0.31	3.83e-05	0.00262	9	11	Leishmania_infantum,Ajellomyces_capsulatus,Wuchereria_bancrofti,Plasmodium_falciparum,Paracoccidioides_lutzii,Cladophialophora_carrionii,Fonsecaea_pedrosoi,Trichuris_trichiura,Mycobacterium_tuberculosis,Trypanosoma_cruzi,Sporothrix_schenckii
GO:0019693	ribose phosphate metabolic process	0.3	2.03e-05	0.00148	9	11	Leishmania_infantum,Ajellomyces_capsulatus,Wuchereria_bancrofti,Plasmodium_falciparum,Paracoccidioides_lutzii,Cladophialophora_carrionii,Fonsecaea_pedrosoi,Trichuris_trichiura,Mycobacterium_tuberculosis,Trypanosoma_cruzi,Sporothrix_schenckii
GO:0098732	macromolecule deacylation	2.79	0.000598	0.0266	16	11	Leishmania_infantum,Trypanosoma_brucei,Plasmodium_falciparum,Strongyloides_stercoralis,Paracoccidioides_lutzii,Fonsecaea_pedrosoi,Cladophialophora_carrionii,Madurella_mycetomatis,Trypanosoma_cruzi,Schistosoma_mansoni,Sporothrix_schenckii
GO:0035601	protein deacylation	2.94	0.000364	0.018	16	11	Leishmania_infantum,Trypanosoma_brucei,Plasmodium_falciparum,Strongyloides_stercoralis,Paracoccidioides_lutzii,Fonsecaea_pedrosoi,Cladophialophora_carrionii,Madurella_mycetomatis,Trypanosoma_cruzi,Schistosoma_mansoni,Sporothrix_schenckii
GO:0061158	3'-UTR-mediated mRNA destabilization	6.49	0.000163	0.00905	8	11	Leishmania_infantum,Ajellomyces_capsulatus,Nocardia_brasiliensis,Plasmodium_falciparum,Paracoccidioides_lutzii,Cladophialophora_carrionii,Fonsecaea_pedrosoi,Madurella_mycetomatis,Mycobacterium_ulcerans,Trypanosoma_cruzi,Sporothrix_schenckii
GO:0034063	stress granule assembly	4.97	0.000321	0.016	9	10	Ajellomyces_capsulatus,Leishmania_infantum,Strongyloides_stercoralis,Paracoccidioides_lutzii,Fonsecaea_pedrosoi,Cladophialophora_carrionii,Madurella_mycetomatis,Dracunculus_medinensis,Trypanosoma_cruzi,Sporothrix_schenckii
GO:0021516	dorsal spinal cord development	5.08	0.00134	0.0491	7	10	Nocardia_brasiliensis,Ajellomyces_capsulatus,Leishmania_infantum,Trypanosoma_brucei,Brugia_malayi,Cladophialophora_carrionii,Madurella_mycetomatis,Dracunculus_medinensis,Trypanosoma_cruzi,Sporothrix_schenckii
GO:0060563	neuroepithelial cell differentiation	4	0.00116	0.0443	9	10	Ajellomyces_capsulatus,Leishmania_infantum,Trypanosoma_brucei,Paracoccidioides_lutzii,Cladophialophora_carrionii,Fonsecaea_pedrosoi,Madurella_mycetomatis,Trichuris_trichiura,Trypanosoma_cruzi,Sporothrix_schenckii
GO:0009101	glycoprotein biosynthetic process	0.3	0.000709	0.0305	6	10	Ajellomyces_capsulatus,Leishmania_infantum,Brugia_malayi,Onchocerca_volvulus,Paracoccidioides_lutzii,Fonsecaea_pedrosoi,Pseudomonas_aeruginosa,Madurella_mycetomatis,Trypanosoma_cruzi,Sporothrix_schenckii
GO:0021517	ventral spinal cord development	3.3	0.00133	0.0493	11	10	Leishmania_infantum,Ajellomyces_capsulatus,Onchocerca_volvulus,Paracoccidioides_lutzii,Cladophialophora_carrionii,Fonsecaea_pedrosoi,Madurella_mycetomatis,Mycobacterium_tuberculosis,Trypanosoma_cruzi,Sporothrix_schenckii
GO:0003357	noradrenergic neuron differentiation	7.52	0.000611	0.0271	6	9	Leishmania_infantum,Ajellomyces_capsulatus,Trypanosoma_brucei,Paracoccidioides_lutzii,Cladophialophora_carrionii,Fonsecaea_pedrosoi,Madurella_mycetomatis,Trypanosoma_cruzi,Sporothrix_schenckii
GO:0010876	lipid localization	0.34	0.000172	0.00944	9	9	Nocardia_brasiliensis,Ajellomyces_capsulatus,Trypanosoma_brucei,Onchocerca_volvulus,Plasmodium_falciparum,Strongyloides_stercoralis,Fonsecaea_pedrosoi,Trypanosoma_cruzi,Sporothrix_schenckii
GO:0030851	granulocyte differentiation	5.4	0.000194	0.0105	9	9	Nocardia_brasiliensis,Leishmania_infantum,Ajellomyces_capsulatus,Paracoccidioides_lutzii,Fonsecaea_pedrosoi,Cladophialophora_carrionii,Madurella_mycetomatis,Trypanosoma_cruzi,Sporothrix_schenckii
GO:0030595	leukocyte chemotaxis	0.1	0.000737	0.0313	1	9	Leishmania_infantum,Trypanosoma_brucei,Onchocerca_volvulus,Plasmodium_falciparum,Strongyloides_stercoralis,Madurella_mycetomatis,Trypanosoma_cruzi,Schistosoma_mansoni,Sporothrix_schenckii
GO:0021877	forebrain neuron fate commitment	9.85	0.000743	0.0314	5	9	Leishmania_infantum,Ajellomyces_capsulatus,Onchocerca_volvulus,Plasmodium_falciparum,Paracoccidioides_lutzii,Cladophialophora_carrionii,Madurella_mycetomatis,Trypanosoma_cruzi,Sporothrix_schenckii
GO:0001709	cell fate determination	3.76	0.0003	0.0152	12	9	Leishmania_infantum,Ajellomyces_capsulatus,Onchocerca_volvulus,Paracoccidioides_lutzii,Fonsecaea_pedrosoi,Cladophialophora_carrionii,Madurella_mycetomatis,Trypanosoma_cruzi,Sporothrix_schenckii
GO:0031061	negative regulation of histone methylation	4.41	0.00129	0.048	8	8	Leishmania_infantum,Ajellomyces_capsulatus,Brugia_malayi,Wuchereria_bancrofti,Paracoccidioides_lutzii,Madurella_mycetomatis,Trypanosoma_cruzi,Sporothrix_schenckii
GO:0044282	small molecule catabolic process	0.23	7.59e-06	0.000633	6	8	Nocardia_brasiliensis,Trypanosoma_brucei,Wuchereria_bancrofti,Strongyloides_stercoralis,Fonsecaea_pedrosoi,Madurella_mycetomatis,Trypanosoma_cruzi,Sporothrix_schenckii
GO:0060148	positive regulation of post-transcriptional gene silencing	4.41	0.00129	0.0482	8	8	Nocardia_brasiliensis,Leishmania_infantum,Ajellomyces_capsulatus,Strongyloides_stercoralis,Paracoccidioides_lutzii,Fonsecaea_pedrosoi,Trypanosoma_cruzi,Sporothrix_schenckii
GO:0038065	collagen-activated signaling pathway	5.68	0.000791	0.033	7	8	Nocardia_brasiliensis,Brugia_malayi,Wuchereria_bancrofti,Onchocerca_volvulus,Paracoccidioides_lutzii,Mycobacterium_tuberculosis,Trypanosoma_cruzi,Sporothrix_schenckii
GO:2000637	positive regulation of miRNA-mediated gene silencing	4.6	0.00104	0.0409	8	8	Nocardia_brasiliensis,Leishmania_infantum,Ajellomyces_capsulatus,Strongyloides_stercoralis,Paracoccidioides_lutzii,Fonsecaea_pedrosoi,Trypanosoma_cruzi,Sporothrix_schenckii
GO:0006869	lipid transport	0.33	0.000418	0.0201	8	8	Nocardia_brasiliensis,Ajellomyces_capsulatus,Trypanosoma_brucei,Onchocerca_volvulus,Strongyloides_stercoralis,Fonsecaea_pedrosoi,Trypanosoma_cruzi,Sporothrix_schenckii
GO:0038063	collagen-activated tyrosine kinase receptor signaling pathway	6.9	0.000864	0.0354	6	8	Nocardia_brasiliensis,Brugia_malayi,Wuchereria_bancrofti,Onchocerca_volvulus,Paracoccidioides_lutzii,Mycobacterium_tuberculosis,Trypanosoma_cruzi,Sporothrix_schenckii
GO:1900370	positive regulation of post-transcriptional gene silencing by RNA	4.41	0.00129	0.0481	8	8	Nocardia_brasiliensis,Leishmania_infantum,Ajellomyces_capsulatus,Strongyloides_stercoralis,Paracoccidioides_lutzii,Fonsecaea_pedrosoi,Trypanosoma_cruzi,Sporothrix_schenckii
GO:0002443	leukocyte mediated immunity	0.27	0.000143	0.00797	6	7	Nocardia_brasiliensis,Trypanosoma_brucei,Paracoccidioides_lutzii,Cladophialophora_carrionii,Trichuris_trichiura,Madurella_mycetomatis,Sporothrix_schenckii
GO:0002087	regulation of respiratory gaseous exchange by nervous system process	6.9	0.000864	0.0353	6	7	Ajellomyces_capsulatus,Wuchereria_bancrofti,Trichuris_trichiura,Madurella_mycetomatis,Mycobacterium_ulcerans,Trypanosoma_cruzi,Sporothrix_schenckii
GO:1901293	nucleoside phosphate biosynthetic process	0.31	0.000969	0.0388	6	7	Leishmania_infantum,Brugia_malayi,Paracoccidioides_lutzii,Cladophialophora_carrionii,Mycobacterium_tuberculosis,Trypanosoma_cruzi,Sporothrix_schenckii
GO:0009165	nucleotide biosynthetic process	0.31	0.000953	0.0385	6	7	Leishmania_infantum,Brugia_malayi,Paracoccidioides_lutzii,Cladophialophora_carrionii,Mycobacterium_tuberculosis,Trypanosoma_cruzi,Sporothrix_schenckii
GO:0002449	lymphocyte mediated immunity	0.27	0.000642	0.0283	5	7	Nocardia_brasiliensis,Trypanosoma_brucei,Paracoccidioides_lutzii,Cladophialophora_carrionii,Trichuris_trichiura,Madurella_mycetomatis,Sporothrix_schenckii
GO:0070085	glycosylation	0.29	0.00122	0.0458	5	7	Ajellomyces_capsulatus,Leishmania_infantum,Brugia_malayi,Fonsecaea_pedrosoi,Madurella_mycetomatis,Trypanosoma_cruzi,Sporothrix_schenckii
GO:0097154	GABAergic neuron differentiation	6.03	0.000595	0.0266	7	6	Leishmania_infantum,Ajellomyces_capsulatus,Cladophialophora_carrionii,Madurella_mycetomatis,Trypanosoma_cruzi,Sporothrix_schenckii
GO:0046390	ribose phosphate biosynthetic process	0.25	0.00111	0.0433	4	6	Leishmania_infantum,Paracoccidioides_lutzii,Cladophialophora_carrionii,Mycobacterium_tuberculosis,Trypanosoma_cruzi,Sporothrix_schenckii
GO:0016042	lipid catabolic process	0.23	6.57e-05	0.00415	5	5	Trypanosoma_brucei,Plasmodium_falciparum,Strongyloides_stercoralis,Trypanosoma_cruzi,Sporothrix_schenckii
GO:1900112	regulation of histone H3-K9 trimethylation	6.37	0.00119	0.0452	6	5	Wuchereria_bancrofti,Strongyloides_stercoralis,Paracoccidioides_lutzii,Madurella_mycetomatis,Trypanosoma_cruzi
GO:0009593	detection of chemical stimulus	0.05	9.35e-14	1.88e-11	2	5	Ajellomyces_capsulatus,Trypanosoma_brucei,Cladophialophora_carrionii,Fonsecaea_pedrosoi,Trypanosoma_cruzi
GO:0006631	fatty acid metabolic process	0.17	2.31e-06	0.000217	4	4	Schistosoma_mansoni,Trypanosoma_brucei,Paracoccidioides_lutzii,Wuchereria_bancrofti
GO:0050851	antigen receptor-mediated signaling pathway	0.25	0.00114	0.044	4	4	Trypanosoma_cruzi,Ajellomyces_capsulatus,Wuchereria_bancrofti,Madurella_mycetomatis
GO:0019724	B cell mediated immunity	0.22	0.00135	0.0495	3	3	Nocardia_brasiliensis,Sporothrix_schenckii,Madurella_mycetomatis
GO:0022900	electron transport chain	0.17	0.00106	0.0417	2	3	Wuchereria_bancrofti,Schistosoma_mansoni,Paracoccidioides_lutzii
GO:0046395	carboxylic acid catabolic process	0.19	0.000242	0.0127	3	2	Trypanosoma_brucei,Madurella_mycetomatis
GO:0007606	sensory perception of chemical stimulus	0.05	2.03e-14	4.42e-12	2	2	Sporothrix_schenckii,Cladophialophora_carrionii
GO:0016054	organic acid catabolic process	0.18	0.000168	0.00926	3	2	Trypanosoma_brucei,Madurella_mycetomatis
GO:0007608	sensory perception of smell	0.03	2.46e-13	4.7e-11	1	1	Sporothrix_schenckii
GO:0009060	aerobic respiration	0.09	0.000359	0.0178	1	1	Trypanosoma_cruzi
GO:0033875	ribonucleoside bisphosphate metabolic process	0	0.000372	0.0182	0	0
GO:0034032	purine nucleoside bisphosphate metabolic process	0	0.000372	0.0183	0	0
GO:0033865	nucleoside bisphosphate metabolic process	0	0.000372	0.0181	0	0
GO:0033559	unsaturated fatty acid metabolic process	0	0.00124	0.0465	0	0
GO:0006690	icosanoid metabolic process	0	0.000556	0.0253	0	0
GO:0001676	long-chain fatty acid metabolic process	0	0.000836	0.0345	0	0
GO:0006119	oxidative phosphorylation	0	0.000371	0.0183	0	0
GO:0006633	fatty acid biosynthetic process	0	0.000372	0.0182	0	0
GO:0044272	sulfur compound biosynthetic process	0	0.000112	0.00654	0	0
GO:0006790	sulfur compound metabolic process	0	2.07e-10	3.27e-08	0	0
GO:0050911	detection of chemical stimulus involved in sensory perception of smell	0	6.36e-14	1.29e-11	0	0
GO:0050907	detection of chemical stimulus involved in sensory perception	0	1.47e-15	3.29e-13	0	0
